# Supplementary material for: Template-in-template assembly nanostructured microspheres for high performance chromatography
Source: Nat Commun. 2026 Feb 4;17:430. doi: 10.1038/s41467-026-68362-y (PMC12873412; doi:10.1038/s41467-026-68362-y)
Supplement: Supplementary file 6 — Source Data [file 41467_2026_68362_MOESM6_ESM.xlsx]

## Sheet: Figure 1
Figure 1f			Figure 1g					Figure 1h			Figure 1i
Droplet size (μm)	Particle size (μm)		Relative pressure (P/P0) - Adsorption	Adsorption volume (cm3/g)	Relative pressure (P/P0) - Desorption	Adsorption volume (cm3/g)		Pore diameter (Å)	dV/dD cm3/g∙Å		q (nm-1)	Intensity
12.4193	4.35765		0.00145415	55.5648	0.994569	602.842		436.426	2.1853e-06		0.317	25.5
12.3642	4.20947		0.00854302	79.3056	0.948279	599.226		244.755	2.67673e-05		0.324	26.3
12.4399	4.32318		0.0111508	83.4983	0.901124	596.712		160.027	7.56492e-05		0.33	26.9
12.6282	4.23601		0.0316276	102.16	0.84521	593.849		116.89	0.000183838		0.337	27.2
12.5474	4.16034		0.0493052	111.91	0.795437	591.367		103.536	0.000339389		0.343	27.3
12.2877	4.24322		0.0988277	130.891	0.74549	588.757		91.6057	0.00315448		0.35	27.4
13.0694	4.22125		0.14925	145.483	0.696629	581.328		83.225	0.0197266		0.357	27.3
12.5474	4.1782		0.200279	158.229	0.657777	528.065		81.0403	0.0370727		0.363	27
12.9129	4.2345		0.250305	169.767	0.653128	501.4		79.4678	0.0533682		0.37	26.9
12.808	4.10147		0.300478	180.997	0.651164	492.671		78.1297	0.0556647		0.376	27
12.6652	4.10147		0.350867	192.2	0.647748	467.058		76.8637	0.0586451		0.383	27
12.7796	4.16034		0.399833	203.266	0.644267	440.24		75.614	0.0566903		0.39	27
12.7082	4.21673		0.449682	215.341	0.640596	414.649		74.3283	0.0522759		0.396	27.3
12.734	4.22125		0.499585	228.566	0.63699	388.964		72.8784	0.0407558		0.403	27.5
13.0324	4.15881		0.549403	243.381	0.633108	363.73		71.099	0.0330246		0.409	27.7
12.8931	4.2682		0.599046	260.626	0.628799	339.316		68.1507	0.0140999		0.416	27.8
12.2696	4.02643		0.648435	282.788	0.623636	314.569		62.7441	0.00665581		0.423	28
12.8931	4.02184		0.681392	306.407	0.615658	291.228		55.2767	0.00388356		0.429	28.2
13.0694	4.37616		0.697932	329.911	0.596792	268.375		48.3133	0.00304255		0.436	28.6
12.6196	4.12577		0.705907	355.725	0.552747	245.176		42.6274	0.00277768		0.442	29.2
12.4193	4.16477		0.712069	381.117	0.548706	243.735		37.8733	0.00265192		0.449	29.7
12.157	4.24921		0.716983	407.749	0.497668	225.925		33.8181	0.00257298		0.456	30.2
12.5242	4.17378		0.721585	435.593	0.445728	210.447		30.3246	0.00249654		0.462	31
12.4666	4.07874		0.725952	463.754	0.395857	197.896		27.19	0.00290337		0.469	31.8
12.6282	4.06639		0.730408	491.899	0.346146	186.179		24.3278	0.00343429		0.475	32.6
12.4399	4.12731		0.734995	520.601	0.296148	174.738		21.6872	0.00401447		0.482	33.6
12.5792	4.07406		0.740707	546.495	0.24616	163.222		19.1395	0.00502063		0.489	34.8
12.7796	4.21975		0.748743	567.076	0.196191	151.284					0.495	36
12.028	3.939		0.79265	590.298	0.146125	138.271					0.502	37.3
12.6515	4.09246		0.797382	590.659	0.0958368	123.123					0.509	38.4
13.1107	4.14977		0.849631	593.714	0.0455651	103.033					0.515	39.7
12.8673	4.27982		0.899781	596.255	0.011955	77.2241					0.522	40.7
13.4229	4.00789		0.949766	599.026	0.00963432	73.6723					0.528	41.6
13.213	4.03875		0.994569	602.842							0.535	42.5
12.955	3.92783										0.542	43.6
12.7796	3.99389										0.548	44.8
12.9576	3.97984										0.555	45.9
13.0694	4.04961										0.561	47
12.7426	4.21084										0.568	48.7
12.7426	3.99229										0.575	51.1
12.6738	4.01567										0.581	53.8
12.734	3.97824										0.588	56.8
12.734	4.15575										0.594	60.9
13.336	4.03575										0.601	65.3
12.5474	3.98287										0.608	70.5
13.0694	4.12422										0.614	76.1
12.9464	3.86064										0.621	82.2
12.3608	4.0573										0.627	89.8
12.3642	4.04961										0.634	99.9
12.4193	3.91029										0.641	112
12.3642	4.02801										0.647	127
12.4193	3.91679										0.654	146
12.9464	4.11665										0.66	169
12.3608	3.99548										0.667	194
12.4812	4.16325										0.674	223
12.5594	4.19614										0.68	255
13.4736	4.03875										0.687	286
12.6136	4.16034										0.693	316
12.2877	4.05416										0.7	342
12.6824	3.83483										0.707	365
12.6282	4.02801										0.713	381
12.5792	4.10457										0.72	388
13.0694	4.05259										0.726	387
13.0694	4.11216										0.733	378
13.6422	4.07109										0.74	360
12.955	3.89119										0.746	334
13.0023	4.24771										0.753	302
13.0694	4.17973										0.759	266
12.697	4.03875										0.766	228
12.7796	4.23601										0.773	191
13.1606	3.95625										0.779	156
12.9774	4.09541										0.786	125
13.0694	3.97984										0.792	98.5
13.4736	3.97359										0.799	76.9
12.9602	3.96878										0.806	60.5
12.9464	3.97199										0.812	48.6
12.1982	3.97984										0.819	40.3
13.6026	4.10007										0.825	34.3
12.4812	3.95319										0.832	29.6
12.845	4.19159										0.839	26.5
13.5304	3.88005										0.845	23.7
13.2672	3.83798										0.852	21.6
12.1836	4.05416										0.859	19.7
12.808	4.03133										0.865	18.6
12.8673	3.57199										0.872	17.7
12.7426	4.15758										0.878	16.9
12.955	4.31905										0.885	15.7
12.5362	4.19205										0.892	14.8
12.7796	3.84627										0.898	14
12.3642	4.27624										0.905	13.5
12.2696	4.17866										0.911	13.2
13.0049	4.21869										0.918	12.8
12.5474	4.02833										0.925	12.5
12.8028	4.10318										0.931	12.4
12.2696	4.3136										0.938	12.2
12.7658	4.34316										0.944	12.1
12.7658	4.01535										0.951	11.9
12.9576	4.17485										0.958	11.7
12.6652	4.17775										0.964	11.5
12.9464	4.25939										0.971	11.3
											0.977	11.2
											0.984	11.1
											0.991	11
											0.997	10.9
											1	11
											1.01	11
											1.02	10.9
											1.02	10.9
											1.03	11
											1.04	11.1
											1.04	11.2
											1.05	11.2
											1.06	11.3
											1.06	11.3
											1.07	11.3
											1.08	11.5
											1.08	11.6
											1.09	11.6
											1.1	11.8
											1.1	12
											1.11	12.4
											1.12	12.6
											1.12	12.9
											1.13	13.5
											1.14	14.1
											1.14	14.6
											1.15	15.2
											1.16	15.7
											1.16	16.4
											1.17	17.1
											1.18	18
											1.18	18.7
											1.19	19.5
											1.2	20.4
											1.2	21.3
											1.21	22.1
											1.22	22.5
											1.22	23
											1.23	23.3
											1.23	23.3
											1.24	23.3
											1.25	22.9
											1.25	22.5
											1.26	22
											1.27	21.3
											1.27	20.5
											1.28	19.6
											1.29	18.4
											1.29	17.4
											1.3	16.5
											1.31	15.8
											1.31	14.8
											1.32	14
											1.33	13.6
											1.33	13.4
											1.34	13.2
											1.35	13.1
											1.35	13.2
											1.36	13.2
											1.37	13.2
											1.37	13.1
											1.38	13
											1.39	13
											1.39	13
											1.4	12.8
											1.41	12.6
											1.41	12.3
											1.42	12
											1.43	11.7
											1.43	11.4
											1.44	11.3
											1.45	11
											1.45	10.6
											1.46	10.2
											1.47	9.89
											1.47	9.55
											1.48	9.11
											1.49	8.72
											1.49	8.33
											1.5	8
											1.51	7.52
											1.51	7.17
											1.52	6.84
											1.53	6.66
											1.53	6.44
											1.54	6.19
											1.55	5.89
											1.55	5.63
											1.56	5.41
											1.57	5.14
											1.57	4.95
											1.58	4.81
											1.58	4.61
											1.59	4.47
											1.6	4.4
											1.6	4.39
											1.61	4.29
											1.62	4.26
											1.62	4.18
											1.63	4.13
											1.64	4.03
											1.64	3.92
											1.65	3.8
											1.66	3.75
											1.66	3.77
											1.67	3.74
											1.68	3.62
											1.68	3.65
											1.69	3.72
											1.7	3.72
											1.7	3.66
											1.71	3.58
											1.72	3.54
											1.72	3.5
											1.73	3.51
											1.74	3.48
											1.74	3.44
											1.75	3.5
											1.76	3.48
											1.76	3.41
											1.77	3.38
											1.78	3.37
											1.78	3.37
											1.79	3.35
											1.8	3.36
											1.8	3.34
											1.81	3.27
											1.82	3.29
											1.82	3.3
											1.83	3.3
											1.84	3.29
											1.84	3.22
											1.85	3.21
											1.86	3.25
											1.86	3.29
											1.87	3.29
											1.88	3.31
											1.88	3.35
											1.89	3.33
											1.9	3.31
											1.9	3.28
											1.91	3.18
											1.92	3.08
											1.92	2.96
											1.93	2.86
											1.93	2.77
											1.94	2.69
											1.95	2.67
											1.95	2.62
											1.96	2.64
											1.97	2.7
											1.97	2.67
											1.98	2.65
											1.99	2.66
											1.99	2.63
											2	2.59
											2.01	2.57
											2.01	2.51
											2.02	2.48
											2.03	2.44
											2.03	2.4
											2.04	2.32
											2.05	2.3
											2.05	2.28
											2.06	2.27
											2.07	2.24
											2.07	2.21
											2.08	2.22
											2.09	2.19
											2.09	2.17
											2.1	2.18
											2.11	2.19
											2.11	2.15
											2.12	2.06
											2.13	1.95
											2.13	1.9
											2.14	1.91
											2.15	1.9
											2.15	1.9
											2.16	1.86
											2.17	1.84
											2.17	1.81
											2.18	1.81
											2.19	1.83
											2.19	1.88
											2.2	1.88
											2.21	1.86
											2.21	1.81
											2.22	1.77
											2.23	1.71
											2.23	1.66
											2.24	1.63
											2.25	1.58
											2.25	1.53
											2.26	1.51
											2.26	1.51
											2.27	1.51
											2.28	1.51
											2.28	1.51
											2.29	1.48
											2.3	1.47
											2.3	1.44
											2.31	1.39
											2.32	1.37
											2.32	1.4
											2.33	1.39
											2.34	1.37
											2.34	1.34
											2.35	1.31
											2.36	1.25
											2.36	1.15
											2.37	1.09
											2.38	1.02
											2.38	1.03
											2.39	1.08
											2.4	1.12
											2.4	1.15
											2.41	1.2
											2.42	1.24
											2.42	1.27
											2.43	1.27
											2.44	1.26
											2.44	1.24
											2.45	1.18
											2.46	1.11
											2.46	1.05
											2.47	1.02
											2.48	1.03
											2.48	1.04
											2.49	1.02
											2.5	1.03
											2.5	1.04
											2.51	1
											2.52	0.986
											2.52	0.97
											2.53	0.937
											2.54	0.962
											2.54	0.977
											2.55	0.963
											2.56	1
											2.56	1.04
											2.57	1.06
											2.58	1.1
											2.58	1.09
											2.59	1.06
											2.59	1.03
											2.6	0.996
											2.61	0.925
											2.61	0.834
											2.62	0.774
											2.63	0.795
											2.63	0.809
											2.64	0.815
											2.65	0.824
											2.65	0.827
											2.66	0.815
											2.67	0.881
											2.67	0.912
											2.68	0.908
											2.69	0.927
											2.69	0.928
											2.7	0.902
											2.71	0.867
											2.71	0.837
											2.72	0.841
											2.73	0.841
											2.73	0.85
											2.74	0.817
											2.75	0.782
											2.75	0.757
											2.76	0.742
											2.77	0.705
											2.77	0.67
											2.78	0.667
											2.79	0.664
											2.79	0.654
											2.8	0.658
											2.81	0.681
											2.81	0.707
											2.82	0.714
											2.83	0.743
											2.83	0.741
											2.84	0.726
											2.85	0.713
											2.85	0.688
											2.86	0.66
											2.87	0.644
											2.87	0.613
											2.88	0.624
											2.89	0.646
											2.89	0.67
											2.9	0.662
											2.91	0.659
											2.91	0.667
											2.92	0.652
											2.92	0.643
											2.93	0.614
											2.94	0.586
											2.94	0.546
											2.95	0.528
											2.96	0.544
											2.96	0.529
											2.97	0.546
											2.98	0.568
											2.98	0.594
											2.99	0.644
											3	0.662
											3	0.628
											3.01	0.6
											3.02	0.578
											3.02	0.562
											3.03	0.525
											3.04	0.513
											3.04	0.518
											3.05	0.499
											3.06	0.508
											3.06	0.542
											3.07	0.557
											3.08	0.565
											3.08	0.576
											3.09	0.586
											3.1	0.524
											3.1	0.464
											3.11	0.44
											3.12	0.434
											3.12	0.471
											3.13	0.491
											3.14	0.495
											3.14	0.499
											3.15	0.515
											3.16	0.525
											3.16	0.535
											3.17	0.546
											3.18	0.554
											3.18	0.513
											3.19	0.5
											3.2	0.479
											3.2	0.454
											3.21	0.468
											3.22	0.481
											3.22	0.477
											3.23	0.457
											3.24	0.463
											3.24	0.468
											3.25	0.481
											3.25	0.507
											3.26	0.53
											3.27	0.519
											3.27	0.507
											3.28	0.478
											3.29	0.456
											3.29	0.446
											3.3	0.432
											3.31	0.408
											3.31	0.386
											3.32	0.383
											3.33	0.381
											3.33	0.375
											3.34	0.419
											3.35	0.414
											3.35	0.381
											3.36	0.376
											3.37	0.39
											3.37	0.379
											3.38	0.382
											3.39	0.362
											3.39	0.36
											3.4	0.348
											3.41	0.355
											3.41	0.34
											3.42	0.347
											3.43	0.358
											3.43	0.354
											3.44	0.325
											3.45	0.324
											3.45	0.311
											3.46	0.325
											3.47	0.318
											3.47	0.32
											3.48	0.291
											3.49	0.312
											3.49	0.302
											3.5	0.321
											3.51	0.343
											3.51	0.369
											3.52	0.379
											3.53	0.394
											3.53	0.391
											3.54	0.379
											3.55	0.381
											3.55	0.385
											3.56	0.387
											3.57	0.366
											3.57	0.347
											3.58	0.348
											3.58	0.352
											3.59	0.381
											3.6	0.392
											3.6	0.389
											3.61	0.395
											3.62	0.42
											3.62	0.415
											3.63	0.399
											3.64	0.378
											3.64	0.348
											3.65	0.332
											3.66	0.312
											3.66	0.292
											3.67	0.267
											3.68	0.265
											3.68	0.263
											3.69	0.278
											3.7	0.3
											3.7	0.306
											3.71	0.305
											3.72	0.304
											3.72	0.308
											3.73	0.317
											3.74	0.328
											3.74	0.33
											3.75	0.312
											3.76	0.316
											3.76	0.291
											3.77	0.275
											3.78	0.273
											3.78	0.283
											3.79	0.287
											3.8	0.297
											3.8	0.293
											3.81	0.287
											3.82	0.291
											3.82	0.299
											3.83	0.322
											3.84	0.305
											3.84	0.291
											3.85	0.273
											3.86	0.238
											3.86	0.221
											3.87	0.237
											3.88	0.272
											3.88	0.278
											3.89	0.29
											3.89	0.3
											3.9	0.315
											3.91	0.329
											3.91	0.34
											3.92	0.335
											3.93	0.319
											3.93	0.288
											3.94	0.26
											3.95	0.258
											3.95	0.221
											3.96	0.205
											3.97	0.197
											3.97	0.212
											3.98	0.245
											3.99	0.251
											3.99	0.259
											4	0.28
											4.01	0.299
											4.01	0.299
											4.02	0.282
											4.03	0.268
											4.03	0.257
											4.04	0.236
											4.05	0.24
											4.05	0.244
											4.06	0.249
											4.07	0.251
											4.07	0.258
											4.08	0.266
											4.09	0.237
											4.09	0.221
											4.1	0.233
											4.11	0.237
											4.11	0.242
											4.12	0.249
											4.13	0.257
											4.13	0.276
											4.14	0.308
											4.15	0.32
											4.15	0.314
											4.16	0.302
											4.17	0.292
											4.17	0.273
											4.18	0.258
											4.19	0.252
											4.19	0.269
											4.2	0.289
											4.2	0.319
											4.21	0.339
											4.22	0.341
											4.22	0.341
											4.23	0.339
											4.24	0.315
											4.24	0.285
											4.25	0.257
											4.26	0.228
											4.26	0.212
											4.27	0.238
											4.28	0.23
											4.28	0.22
											4.29	0.233
											4.3	0.258
											4.3	0.281
											4.31	0.285
											4.32	0.296
											4.32	0.287
											4.33	0.28
											4.34	0.294
											4.34	0.29
											4.35	0.291
											4.36	0.286
											4.36	0.279
											4.37	0.264
											4.38	0.266
											4.38	0.272
											4.39	0.28
											4.4	0.293
											4.4	0.297
											4.41	0.276
											4.42	0.251
											4.42	0.222
											4.43	0.207
											4.44	0.197
											4.44	0.189
											4.45	0.203
											4.46	0.199
											4.46	0.189
											4.47	0.198
											4.48	0.193
											4.48	0.185
											4.49	0.182
											4.5	0.187
											4.5	0.178
											4.51	0.17
											4.51	0.158
											4.52	0.164
											4.53	0.185
											4.53	0.2
											4.54	0.231
											4.55	0.258
											4.55	0.264
											4.56	0.273
											4.57	0.27
											4.57	0.265
											4.58	0.257
											4.59	0.241
											4.59	0.203
											4.6	0.189
											4.61	0.172
											4.61	0.136
											4.62	0.129
											4.63	0.141
											4.63	0.173
											4.64	0.21
											4.65	0.221
											4.65	0.235
											4.66	0.246
											4.67	0.241
											4.67	0.242
											4.68	0.231
											4.69	0.231
											4.69	0.224
											4.7	0.224
											4.71	0.217
											4.71	0.201
											4.72	0.194
											4.73	0.184
											4.73	0.183
											4.74	0.181
											4.75	0.177
											4.75	0.174
											4.76	0.17
											4.77	0.161
											4.77	0.162
											4.78	0.161
											4.79	0.158
											4.79	0.173
											4.8	0.179
											4.8	0.185
											4.81	0.2
											4.82	0.223
											4.82	0.23
											4.83	0.245
											4.84	0.235
											4.84	0.233
											4.85	0.241
											4.86	0.219
											4.86	0.208
											4.87	0.217
											4.88	0.242
											4.88	0.262
											4.89	0.269
											4.9	0.266
											4.9	0.275
											4.91	0.281
											4.92	0.253
											4.92	0.225
											4.93	0.199
											4.94	0.167
											4.94	0.158
											4.95	0.157
											4.96	0.161
											4.96	0.175
											4.97	0.183
											4.98	0.192
											4.98	0.204
											4.99	0.193
											5	0.2
											5	0.198
											5.01	0.197
											5.02	0.201
											5.02	0.186
											5.03	0.188
											5.04	0.189
											5.04	0.19
											5.05	0.205
											5.06	0.208
											5.06	0.208
											5.07	0.211
											5.08	0.203
											5.08	0.182
											5.09	0.192
											5.1	0.198
											5.1	0.218
											5.11	0.221
											5.11	0.232
											5.12	0.227
											5.13	0.227
											5.13	0.234
											5.14	0.254
											5.15	0.287
											5.15	0.286
											5.16	0.292
											5.17	0.282
											5.17	0.259
											5.18	0.24
											5.19	0.213
											5.19	0.193
											5.2	0.191
											5.21	0.172
											5.21	0.139
											5.22	0.143
											5.23	0.146
											5.23	0.159
											5.24	0.188
											5.25	0.224
											5.25	0.241
											5.26	0.242
											5.27	0.242
											5.27	0.259
											5.28	0.25
											5.29	0.231
											5.29	0.227
											5.3	0.231
											5.31	0.21
											5.31	0.195
											5.32	0.182
											5.33	0.179
											5.33	0.196
											5.34	0.208
											5.35	0.21
											5.35	0.228
											5.36	0.218
											5.37	0.188
											5.37	0.179
											5.38	0.176
											5.39	0.187
											5.39	0.203
											5.4	0.213
											5.4	0.217
											5.41	0.212
											5.42	0.218
											5.42	0.23
											5.43	0.233
											5.44	0.207
											5.44	0.204
											5.45	0.175
											5.46	0.144
											5.46	0.157
											5.47	0.178
											5.48	0.203
											5.48	0.239
											5.49	0.257
											5.5	0.25
											5.5	0.246
											5.51	0.231
											5.52	0.229
											5.52	0.22
											5.53	0.209
											5.54	0.193
											5.54	0.183
											5.55	0.178
											5.56	0.176
											5.56	0.184
											5.57	0.19
											5.58	0.217
											5.58	0.212
											5.59	0.204
											5.6	0.202
											5.6	0.191
											5.61	0.179
											5.62	0.171
											5.62	0.171
											5.63	0.163
											5.64	0.142
											5.64	0.126
											5.65	0.119
											5.66	0.0993
											5.66	0.0934
											5.67	0.111
											5.67	0.134
											5.68	0.157
											5.69	0.177
											5.69	0.201
											5.7	0.212
											5.71	0.214
											5.71	0.215
											5.72	0.214
											5.73	0.196
											5.73	0.174
											5.74	0.156
											5.75	0.158
											5.75	0.14
											5.76	0.141
											5.77	0.156
											5.77	0.202
											5.78	0.22
											5.79	0.226
											5.79	0.238
											5.8	0.24
											5.81	0.233
											5.81	0.233
											5.82	0.245
											5.83	0.241
											5.83	0.232
											5.84	0.233
											5.85	0.225
											5.85	0.22
											5.86	0.218
											5.87	0.224
											5.87	0.232
											5.88	0.242
											5.89	0.199
											5.89	0.18
											5.9	0.185
											5.91	0.201
											5.91	0.201
											5.92	0.208
											5.93	0.227
											5.93	0.228
											5.94	0.203
											5.95	0.199
											5.95	0.22
											5.96	0.219
											5.96	0.221
											5.97	0.225
											5.98	0.216
											5.98	0.209
											5.99	0.203
											6	0.203
											6	0.209
											6.01	0.201
											6.02	0.185
											6.02	0.179
											6.03	0.17
											6.04	0.163
											6.04	0.148
											6.05	0.159
											6.06	0.188
											6.06	0.208
											6.07	0.212
											6.08	0.218
											6.08	0.238
											6.09	0.239
											6.1	0.231
											6.1	0.216
											6.11	0.214
											6.12	0.192
											6.12	0.179
											6.13	0.157
											6.14	0.146
											6.14	0.14
											6.15	0.131
											6.16	0.131
											6.16	0.135
											6.17	0.14
											6.18	0.131
											6.18	0.126
											6.19	0.129
											6.2	0.133
											6.2	0.152
											6.21	0.163
											6.22	0.19
											6.22	0.219
											6.23	0.231
											6.23	0.237
											6.24	0.225
											6.25	0.215
											6.25	0.219
											6.26	0.199
											6.27	0.186
											6.27	0.188
											6.28	0.189
											6.29	0.19
											6.29	0.19
											6.3	0.199
											6.31	0.212
											6.31	0.21
											6.32	0.191
											6.33	0.193
											6.33	0.18
											6.34	0.162
											6.35	0.14
											6.35	0.137
											6.36	0.155
											6.37	0.162
											6.37	0.155
											6.38	0.171
											6.39	0.188
											6.39	0.19
											6.4	0.19
											6.41	0.197
											6.41	0.213
											6.42	0.213
											6.43	0.202
											6.43	0.205
											6.44	0.213
											6.45	0.221
											6.45	0.214
											6.46	0.216
											6.47	0.213
											6.47	0.211
											6.48	0.179
											6.49	0.164
											6.49	0.166
											6.5	0.16
											6.5	0.154
											6.51	0.142
											6.52	0.135
											6.52	0.129
											6.53	0.126
											6.54	0.13
											6.54	0.148
											6.55	0.155
											6.56	0.139
											6.56	0.145
											6.57	0.161
											6.58	0.172
											6.58	0.168
											6.59	0.162
											6.6	0.171
											6.6	0.162
											6.61	0.16
											6.62	0.157
											6.62	0.166
											6.63	0.179
											6.64	0.191
											6.64	0.197
											6.65	0.223
											6.66	0.228
											6.66	0.245
											6.67	0.271
											6.68	0.266
											6.68	0.263
											6.69	0.247
											6.7	0.226
											6.7	0.225
											6.71	0.212
											6.72	0.197
											6.72	0.199
											6.73	0.184
											6.74	0.168
											6.74	0.178
											6.75	0.184
											6.75	0.203
											6.76	0.212
											6.77	0.212
											6.77	0.221
											6.78	0.236
											6.79	0.218
											6.79	0.229
											6.8	0.248
											6.81	0.237
											6.81	0.222
											6.82	0.203
											6.83	0.181
											6.83	0.18
											6.84	0.158
											6.85	0.149
											6.85	0.156
											6.86	0.161
											6.87	0.153
											6.87	0.157
											6.88	0.152
											6.89	0.175
											6.89	0.197
											6.9	0.221
											6.91	0.254
											6.91	0.275
											6.92	0.274
											6.93	0.27
											6.93	0.265
											6.94	0.251
											6.95	0.213
											6.95	0.175
											6.96	0.154
											6.97	0.137
											6.97	0.127
											6.98	0.13
											6.99	0.122
											6.99	0.142
											7	0.158
											7	0.181
											7.01	0.188
											7.02	0.203
											7.02	0.219
											7.03	0.237
											7.04	0.244
											7.04	0.252
											7.05	0.265
											7.06	0.261
											7.06	0.257
											7.07	0.246
											7.08	0.235
											7.08	0.199
											7.09	0.183
											7.1	0.176
											7.1	0.199
											7.11	0.221
											7.12	0.207
											7.12	0.2
											7.13	0.2
											7.14	0.205
											7.14	0.223
											7.15	0.214
											7.16	0.218
											7.16	0.234
											7.17	0.219
											7.18	0.229
											7.18	0.217
											7.19	0.211
											7.2	0.21
											7.2	0.232
											7.21	0.217
											7.22	0.201
											7.22	0.207
											7.23	0.224
											7.24	0.256
											7.24	0.293
											7.25	0.321
											7.25	0.346
											7.26	0.367
											7.27	0.381
											7.27	0.324
											7.28	0.24

## Sheet: Figure 2
Figure 2c			Figure 2d			Figure 2g			Figure 2h			Figure 2k			Figure 2i
q (nm-1)	Intensity		Pore diameter (Å)	dV/dD cm3/g∙Å		q (nm-1)	Intensity		Pore diameter (Å)	dV/dD cm3/g∙Å		q (nm-1)	Intensity		Pore diameter (Å)	dV/dD cm3/g∙Å
0.317	170		258.316	2.81868e-05		0.317	487		1059.26	3.81937e-06		0.317	17.1		457.51	1.79246e-06
0.324	192		198.848	0.00028889		0.324	431		433.723	7.75512e-05		0.324	16.7		242.836	2.94387e-05
0.33	211		168.972	0.00249342		0.33	380		285.898	0.000348174		0.33	16.4		155.212	0.000358154
0.337	230		152.265	0.0103221		0.337	334		239.012	0.00213347		0.337	16.3		114.459	0.000645478
0.343	253		144.19	0.0176345		0.343	293		224.673	0.00572656		0.343	16.2		97.5858	0.00566413
0.35	276		138.21	0.0213268		0.35	257		217.818	0.0112972		0.35	15.9		91.3569	0.0191866
0.357	302		133.763	0.0211819		0.357	225		212.995	0.0112116		0.357	15.6		88.4696	0.0321614
0.363	335		130.272	0.0193913		0.363	197		208.559	0.0119372		0.363	15.4		86.2505	0.0367238
0.37	365		125.839	0.0164769		0.37	173		203.979	0.0103796		0.37	15.4		84.2216	0.0395056
0.376	392		119.293	0.0101402		0.376	152		199.185	0.0116216		0.376	15.3		82.6426	0.0379788
0.383	416		109.479	0.00602626		0.383	135		178.669	0.00309013		0.383	15.3		81.0839	0.0371331
0.39	438		99.9555	0.0039425		0.39	122		149.798	0.00152803		0.39	15.4		79.0565	0.0330663
0.396	455		88.4522	0.00327239		0.396	111		117.275	0.00147051		0.396	15.4		76.6445	0.0250311
0.403	462		74.8739	0.00296751		0.403	104		92.6704	0.00161983		0.403	15.6		72.3827	0.0101275
0.409	460		63.5517	0.00302772		0.409	98.8		76.2012	0.00182392		0.409	15.7		63.9169	0.00269293
0.416	451		54.8602	0.00326142		0.416	95.1		64.3802	0.0020533		0.416	15.9		55.172	0.00205668
0.423	433		47.978	0.00361617		0.423	93.1		55.4353	0.00225757		0.423	16.1		48.2427	0.00177563
0.429	409		42.3553	0.00408759		0.429	92.9		48.3886	0.00237806		0.429	16.2		42.5684	0.00159987
0.436	379		37.6474	0.00473936		0.436	94		42.6702	0.00249278		0.436	16.3		37.8317	0.00164434
0.442	345		33.6272	0.00556482		0.442	94.9		37.904	0.00269414		0.442	16.5		33.79	0.00151053
0.449	308		30.272	0.00641612		0.449	94.6		33.8367	0.00300329		0.449	16.8		30.3141	0.00168158
0.456	273		27.1739	0.00753952		0.456	93.2		30.2884	0.00340883		0.456	17.2		27.203	0.00172735
0.462	239		24.2503	0.00913563		0.462	91.4		27.1708	0.00363862		0.462	17.8		24.335	0.00205363
0.469	209		21.5487	0.0111419		0.469	89.7		24.333	0.00409696		0.469	18.7		21.6769	0.00274621
0.475	179		18.9857	0.0133659		0.475	88		21.6924	0.00477662		0.475	19.8		19.1475	0.00381942
0.482	152					0.482	86		19.1563	0.00578848		0.482	21.1
0.489	129					0.489	84.6					0.489	22.4
0.495	113					0.495	83.9					0.495	23.8
0.502	97.6					0.502	83.4					0.502	25.4
0.509	84.1					0.509	82.8					0.509	27.1
0.515	72.9					0.515	82.5					0.515	28.7
0.522	65.1					0.522	82.7					0.522	30.4
0.528	59.4					0.528	82.3					0.528	32
0.535	53.4					0.535	80.8					0.535	33.7
0.542	48.6					0.542	78.5					0.542	35.5
0.548	45.4					0.548	75.4					0.548	37.5
0.555	43.6					0.555	72.5					0.555	39.7
0.561	42.1					0.561	69.8					0.561	41.9
0.568	40.2					0.568	66.9					0.568	44
0.575	38.8					0.575	64.2					0.575	46.1
0.581	38.4					0.581	61.6					0.581	48
0.588	38.1					0.588	59					0.588	49.4
0.594	37.5					0.594	55.8					0.594	50.1
0.601	36.9					0.601	52.7					0.601	50
0.608	36.7					0.608	50.1					0.608	49.4
0.614	36.3					0.614	47.4					0.614	48
0.621	35.8					0.621	44.9					0.621	45.9
0.627	35.4					0.627	42.8					0.627	43.2
0.634	35.5					0.634	41					0.634	40.2
0.641	35.7					0.641	39.2					0.641	36.9
0.647	35.9					0.647	37.5					0.647	33.5
0.654	35.8					0.654	36.2					0.654	30.1
0.66	35.5					0.66	34.9					0.66	26.7
0.667	35.4					0.667	33.5					0.667	23.5
0.674	35.4					0.674	32.2					0.674	20.5
0.68	35.2					0.68	31.1					0.68	17.7
0.687	34.9					0.687	30.2					0.687	15.4
0.693	34.6					0.693	29.7					0.693	13.3
0.7	34.2					0.7	29.2					0.7	11.4
0.707	33.5					0.707	28.7					0.707	9.9
0.713	32.8					0.713	28.3					0.713	8.83
0.72	32.3					0.72	28.2					0.72	8.01
0.726	31.8					0.726	27.9					0.726	7.32
0.733	31.4					0.733	27.5					0.733	6.76
0.74	30.9					0.74	27.2					0.74	6.3
0.746	30.4					0.746	26.7					0.746	5.97
0.753	29.7					0.753	26.1					0.753	5.63
0.759	28.8					0.759	25.6					0.759	5.3
0.766	28					0.766	25.1					0.766	5.01
0.773	27.4					0.773	24.5					0.773	4.77
0.779	26.7					0.779	23.9					0.779	4.5
0.786	25.8					0.786	23.5					0.786	4.27
0.792	24.9					0.792	23					0.792	4.09
0.799	24.3					0.799	22.6					0.799	3.95
0.806	23.6					0.806	22.1					0.806	3.83
0.812	22.8					0.812	21.7					0.812	3.73
0.819	22					0.819	21.4					0.819	3.65
0.825	21.3					0.825	21					0.825	3.61
0.832	20.8					0.832	20.7					0.832	3.64
0.839	20.1					0.839	20.2					0.839	3.64
0.845	19.3					0.845	19.6					0.845	3.62
0.852	18.7					0.852	19.1					0.852	3.62
0.859	18					0.859	18.6					0.859	3.63
0.865	17.4					0.865	18					0.865	3.64
0.872	16.7					0.872	17.4					0.872	3.63
0.878	15.9					0.878	16.8					0.878	3.62
0.885	15.3					0.885	16.3					0.885	3.63
0.892	14.8					0.892	16					0.892	3.61
0.898	14.4					0.898	15.6					0.898	3.59
0.905	13.9					0.905	15.3					0.905	3.58
0.911	13.4					0.911	15					0.911	3.6
0.918	12.8					0.918	14.8					0.918	3.65
0.925	12.5					0.925	14.7					0.925	3.69
0.931	12.3					0.931	14.3					0.931	3.7
0.938	12					0.938	13.8					0.938	3.76
0.944	11.6					0.944	13.5					0.944	3.82
0.951	11.4					0.951	13.1					0.951	3.82
0.958	11.2					0.958	12.7					0.958	3.83
0.964	10.9					0.964	12.3					0.964	3.88
0.971	10.8					0.971	12.1					0.971	3.92
0.977	10.7					0.977	11.9					0.977	3.94
0.984	10.5					0.984	11.7					0.984	3.96
0.991	10.4					0.991	11.5					0.991	3.97
0.997	10.4					0.997	11.3					0.997	3.98
1	10.3					1	11.2					1	4.01
1.01	10.1					1.01	11.3					1.01	4.03
1.02	9.9					1.02	11.3					1.02	4.03
1.02	9.74					1.02	11.3					1.02	4.01
1.03	9.67					1.03	11.1					1.03	3.97
1.04	9.59					1.04	10.9					1.04	3.91
1.04	9.45					1.04	10.7					1.04	3.86
1.05	9.38					1.05	10.4					1.05	3.82
1.06	9.43					1.06	10.1					1.06	3.78
1.06	9.42					1.06	9.63					1.06	3.74
1.07	9.4					1.07	9.19					1.07	3.71
1.08	9.23					1.08	8.91					1.08	3.67
1.08	9.06					1.08	8.72					1.08	3.63
1.09	8.9					1.09	8.49					1.09	3.59
1.1	8.66					1.1	8.29					1.1	3.56
1.1	8.49					1.1	8.25					1.1	3.55
1.11	8.4					1.11	8.26					1.11	3.55
1.12	8.34					1.12	8.22					1.12	3.54
1.12	8.25					1.12	8.08					1.12	3.49
1.13	8.14					1.13	7.82					1.13	3.46
1.14	8.05					1.14	7.63					1.14	3.45
1.14	8.04					1.14	7.48					1.14	3.41
1.15	7.96					1.15	7.32					1.15	3.38
1.16	7.8					1.16	7.17					1.16	3.35
1.16	7.7					1.16	7.04					1.16	3.3
1.17	7.62					1.17	6.99					1.17	3.25
1.18	7.51					1.18	6.96					1.18	3.21
1.18	7.43					1.18	6.93					1.18	3.17
1.19	7.36					1.19	6.89					1.19	3.15
1.2	7.39					1.2	6.81					1.2	3.11
1.2	7.44					1.2	6.69					1.2	3.07
1.21	7.44					1.21	6.55					1.21	3.03
1.22	7.42					1.22	6.37					1.22	2.98
1.22	7.3					1.22	6.17					1.22	2.93
1.23	7.13					1.23	6					1.23	2.87
1.23	7.05					1.23	5.88					1.23	2.81
1.24	6.96					1.24	5.74					1.24	2.75
1.25	6.88					1.25	5.64					1.25	2.67
1.25	6.76					1.25	5.54					1.25	2.59
1.26	6.63					1.26	5.49					1.26	2.53
1.27	6.54					1.27	5.47					1.27	2.46
1.27	6.41					1.27	5.4					1.27	2.37
1.28	6.29					1.28	5.35					1.28	2.31
1.29	6.22					1.29	5.29					1.29	2.24
1.29	6.13					1.29	5.2					1.29	2.17
1.3	6.04					1.3	5.15					1.3	2.1
1.31	6.03					1.31	5.05					1.31	2.05
1.31	5.97					1.31	4.91					1.31	2.01
1.32	5.94					1.32	4.76					1.32	1.98
1.33	5.94					1.33	4.63					1.33	1.95
1.33	5.91					1.33	4.53					1.33	1.95
1.34	5.92					1.34	4.45					1.34	1.96
1.35	5.9					1.35	4.35					1.35	1.94
1.35	5.79					1.35	4.22					1.35	1.93
1.36	5.7					1.36	4.13					1.36	1.95
1.37	5.69					1.37	4.05					1.37	1.95
1.37	5.64					1.37	4					1.37	1.92
1.38	5.53					1.38	3.88					1.38	1.86
1.39	5.4					1.39	3.76					1.39	1.82
1.39	5.36					1.39	3.71					1.39	1.79
1.4	5.36					1.4	3.69					1.4	1.73
1.41	5.28					1.41	3.66					1.41	1.7
1.41	5.17					1.41	3.66					1.41	1.65
1.42	5.12					1.42	3.66					1.42	1.62
1.43	5.08					1.43	3.64					1.43	1.6
1.43	5.05					1.43	3.63					1.43	1.59
1.44	5					1.44	3.62					1.44	1.58
1.45	4.93					1.45	3.64					1.45	1.56
1.45	4.88					1.45	3.63					1.45	1.52
1.46	4.88					1.46	3.58					1.46	1.5
1.47	4.84					1.47	3.5					1.47	1.48
1.47	4.83					1.47	3.44					1.47	1.45
1.48	4.83					1.48	3.32					1.48	1.42
1.49	4.79					1.49	3.2					1.49	1.4
1.49	4.73					1.49	3.09					1.49	1.42
1.5	4.67					1.5	2.97					1.5	1.45
1.51	4.59					1.51	2.92					1.51	1.46
1.51	4.51					1.51	2.84					1.51	1.46
1.52	4.42					1.52	2.76					1.52	1.44
1.53	4.36					1.53	2.72					1.53	1.41
1.53	4.37					1.53	2.7					1.53	1.38
1.54	4.3					1.54	2.71					1.54	1.35
1.55	4.21					1.55	2.75					1.55	1.3
1.55	4.17					1.55	2.78					1.55	1.25
1.56	4.14					1.56	2.81					1.56	1.23
1.57	4.14					1.57	2.78					1.57	1.22
1.57	4.15					1.57	2.73					1.57	1.21
1.58	4.14					1.58	2.69					1.58	1.21
1.58	4.11					1.58	2.62					1.58	1.22
1.59	4.11					1.59	2.55					1.59	1.22
1.6	4.12					1.6	2.51					1.6	1.2
1.6	4.11					1.6	2.48					1.6	1.15
1.61	4.08					1.61	2.43					1.61	1.13
1.62	4.09					1.62	2.42					1.62	1.09
1.62	4.1					1.62	2.4					1.62	1.07
1.63	4.06					1.63	2.38					1.63	1.05
1.64	3.95					1.64	2.38					1.64	1.05
1.64	3.89					1.64	2.33					1.64	1.05
1.65	3.8					1.65	2.27					1.65	1.03
1.66	3.75					1.66	2.21					1.66	1.02
1.66	3.74					1.66	2.15					1.66	1.02
1.67	3.7					1.67	2.1					1.67	1.01
1.68	3.66					1.68	2.05					1.68	1
1.68	3.63					1.68	2.06					1.68	0.977
1.69	3.57					1.69	2.05					1.69	0.943
1.7	3.54					1.7	2.04					1.7	0.92
1.7	3.53					1.7	2.07					1.7	0.905
1.71	3.49					1.71	2.09					1.71	0.892
1.72	3.35					1.72	2.05					1.72	0.887
1.72	3.24					1.72	2.04					1.72	0.892
1.73	3.2					1.73	2.04					1.73	0.886
1.74	3.15					1.74	2.02					1.74	0.87
1.74	3.08					1.74	2					1.74	0.871
1.75	3.08					1.75	1.96					1.75	0.85
1.76	3.15					1.76	1.93					1.76	0.825
1.76	3.22					1.76	1.88					1.76	0.808
1.77	3.23					1.77	1.85					1.77	0.799
1.78	3.22					1.78	1.79					1.78	0.803
1.78	3.21					1.78	1.74					1.78	0.806
1.79	3.17					1.79	1.7					1.79	0.788
1.8	3.14					1.8	1.67					1.8	0.793
1.8	3.09					1.8	1.65					1.8	0.811
1.81	3.05					1.81	1.62					1.81	0.828
1.82	2.98					1.82	1.63					1.82	0.827
1.82	2.96					1.82	1.63					1.82	0.823
1.83	2.95					1.83	1.65					1.83	0.826
1.84	2.97					1.84	1.68					1.84	0.828
1.84	3.04					1.84	1.66					1.84	0.813
1.85	3.07					1.85	1.6					1.85	0.785
1.86	3.07					1.86	1.54					1.86	0.759
1.86	3.08					1.86	1.5					1.86	0.747
1.87	3.06					1.87	1.47					1.87	0.751
1.88	2.98					1.88	1.45					1.88	0.757
1.88	2.89					1.88	1.45					1.88	0.747
1.89	2.83					1.89	1.45					1.89	0.746
1.9	2.79					1.9	1.44					1.9	0.749
1.9	2.73					1.9	1.44					1.9	0.757
1.91	2.64					1.91	1.44					1.91	0.769
1.92	2.6					1.92	1.43					1.92	0.763
1.92	2.56					1.92	1.43					1.92	0.739
1.93	2.56					1.93	1.39					1.93	0.733
1.93	2.62					1.93	1.33					1.93	0.726
1.94	2.69					1.94	1.26					1.94	0.7
1.95	2.71					1.95	1.19					1.95	0.667
1.95	2.74					1.95	1.17					1.95	0.653
1.96	2.73					1.96	1.16					1.96	0.646
1.97	2.66					1.97	1.15					1.97	0.645
1.97	2.62					1.97	1.16					1.97	0.659
1.98	2.59					1.98	1.16					1.98	0.673
1.99	2.55					1.99	1.17					1.99	0.677
1.99	2.52					1.99	1.18					1.99	0.687
2	2.49					2	1.17					2	0.696
2.01	2.43					2.01	1.16					2.01	0.701
2.01	2.39					2.01	1.17					2.01	0.702
2.02	2.37					2.02	1.15					2.02	0.698
2.03	2.32					2.03	1.09					2.03	0.696
2.03	2.29					2.03	1.06					2.03	0.683
2.04	2.23					2.04	1.04					2.04	0.667
2.05	2.16					2.05	1.03					2.05	0.639
2.05	2.09					2.05	1.01					2.05	0.618
2.06	2.08					2.06	0.984					2.06	0.617
2.07	2.11					2.07	0.958					2.07	0.623
2.07	2.17					2.07	0.967					2.07	0.622
2.08	2.18					2.08	0.982					2.08	0.614
2.09	2.16					2.09	1.01					2.09	0.613
2.09	2.16					2.09	1.04					2.09	0.627
2.1	2.13					2.1	1.05					2.1	0.628
2.11	2.11					2.11	1.06					2.11	0.632
2.11	2.06					2.11	1.05					2.11	0.631
2.12	2.01					2.12	1.04					2.12	0.612
2.13	1.99					2.13	1.03					2.13	0.604
2.13	1.98					2.13	0.994					2.13	0.594
2.14	1.98					2.14	0.973					2.14	0.583
2.15	1.99					2.15	0.972					2.15	0.572
2.15	2.02					2.15	0.951					2.15	0.564
2.16	2.03					2.16	0.915					2.16	0.564
2.17	2.04					2.17	0.894					2.17	0.557
2.17	2.04					2.17	0.889					2.17	0.557
2.18	1.99					2.18	0.875					2.18	0.558
2.19	1.92					2.19	0.847					2.19	0.561
2.19	1.85					2.19	0.822					2.19	0.561
2.2	1.81					2.2	0.82					2.2	0.563
2.21	1.8					2.21	0.851					2.21	0.559
2.21	1.76					2.21	0.876					2.21	0.548
2.22	1.7					2.22	0.884					2.22	0.537
2.23	1.64					2.23	0.903					2.23	0.536
2.23	1.65					2.23	0.927					2.23	0.537
2.24	1.66					2.24	0.953					2.24	0.53
2.25	1.66					2.25	0.926					2.25	0.517
2.25	1.67					2.25	0.881					2.25	0.499
2.26	1.68					2.26	0.85					2.26	0.5
2.26	1.72					2.26	0.809					2.26	0.51
2.27	1.75					2.27	0.778					2.27	0.513
2.28	1.73					2.28	0.761					2.28	0.515
2.28	1.73					2.28	0.745					2.28	0.524
2.29	1.72					2.29	0.762					2.29	0.536
2.3	1.71					2.3	0.781					2.3	0.551
2.3	1.72					2.3	0.788					2.3	0.572
2.31	1.71					2.31	0.79					2.31	0.592
2.32	1.66					2.32	0.776					2.32	0.597
2.32	1.64					2.32	0.754					2.32	0.595
2.33	1.64					2.33	0.721					2.33	0.584
2.34	1.63					2.34	0.706					2.34	0.563
2.34	1.59					2.34	0.701					2.34	0.548
2.35	1.53					2.35	0.693					2.35	0.541
2.36	1.46					2.36	0.683					2.36	0.529
2.36	1.46					2.36	0.708					2.36	0.526
2.37	1.44					2.37	0.737					2.37	0.523
2.38	1.42					2.38	0.721					2.38	0.517
2.38	1.38					2.38	0.722					2.38	0.504
2.39	1.34					2.39	0.735					2.39	0.5
2.4	1.36					2.4	0.717					2.4	0.503
2.4	1.38					2.4	0.679					2.4	0.502
2.41	1.38					2.41	0.64					2.41	0.498
2.42	1.37					2.42	0.613					2.42	0.489
2.42	1.35					2.42	0.606					2.42	0.476
2.43	1.33					2.43	0.603					2.43	0.465
2.44	1.3					2.44	0.595					2.44	0.461
2.44	1.27					2.44	0.617					2.44	0.466
2.45	1.22					2.45	0.637					2.45	0.461
2.46	1.22					2.46	0.654					2.46	0.465
2.46	1.24					2.46	0.643					2.46	0.462
2.47	1.26					2.47	0.632					2.47	0.456
2.48	1.28					2.48	0.622					2.48	0.445
2.48	1.28					2.48	0.621					2.48	0.435
2.49	1.3					2.49	0.608					2.49	0.432
2.5	1.35					2.5	0.605					2.5	0.438
2.5	1.39					2.5	0.6					2.5	0.437
2.51	1.37					2.51	0.57					2.51	0.431
2.52	1.32					2.52	0.57					2.52	0.421
2.52	1.29					2.52	0.599					2.52	0.411
2.53	1.28					2.53	0.61					2.53	0.409
2.54	1.23					2.54	0.605					2.54	0.417
2.54	1.19					2.54	0.596					2.54	0.418
2.55	1.19					2.55	0.606					2.55	0.417
2.56	1.18					2.56	0.604					2.56	0.417
2.56	1.17					2.56	0.604					2.56	0.422
2.57	1.17					2.57	0.595					2.57	0.432
2.58	1.18					2.58	0.584					2.58	0.453
2.58	1.19					2.58	0.584					2.58	0.456
2.59	1.19					2.59	0.59					2.59	0.457
2.59	1.19					2.59	0.59					2.59	0.467
2.6	1.18					2.6	0.577					2.6	0.471
2.61	1.16					2.61	0.545					2.61	0.456
2.61	1.11					2.61	0.53					2.61	0.436
2.62	1.06					2.62	0.528					2.62	0.428
2.63	1.06					2.63	0.546					2.63	0.418
2.63	1.05					2.63	0.557					2.63	0.402
2.64	0.994					2.64	0.521					2.64	0.395
2.65	0.959					2.65	0.489					2.65	0.404
2.65	0.953					2.65	0.486					2.65	0.404
2.66	0.941					2.66	0.471					2.66	0.413
2.67	0.907					2.67	0.446					2.67	0.428
2.67	0.91					2.67	0.432					2.67	0.427
2.68	0.98					2.68	0.439					2.68	0.427
2.69	1					2.69	0.43					2.69	0.424
2.69	1.02					2.69	0.43					2.69	0.42
2.7	1.04					2.7	0.404					2.7	0.423
2.71	1.04					2.71	0.384					2.71	0.422
2.71	1.02					2.71	0.385					2.71	0.407
2.72	0.991					2.72	0.391					2.72	0.399
2.73	0.971					2.73	0.41					2.73	0.394
2.73	0.938					2.73	0.435					2.73	0.384
2.74	0.894					2.74	0.427					2.74	0.376
2.75	0.84					2.75	0.427					2.75	0.364
2.75	0.788					2.75	0.43					2.75	0.361
2.76	0.773					2.76	0.442					2.76	0.352
2.77	0.79					2.77	0.459					2.77	0.336
2.77	0.8					2.77	0.442					2.77	0.336
2.78	0.841					2.78	0.412					2.78	0.342
2.79	0.88					2.79	0.403					2.79	0.339
2.79	0.914					2.79	0.396					2.79	0.352
2.8	0.911					2.8	0.389					2.8	0.363
2.81	0.912					2.81	0.41					2.81	0.363
2.81	0.921					2.81	0.421					2.81	0.358
2.82	0.908					2.82	0.429					2.82	0.359
2.83	0.908					2.83	0.447					2.83	0.366
2.83	0.906					2.83	0.445					2.83	0.368
2.84	0.853					2.84	0.437					2.84	0.366
2.85	0.819					2.85	0.435					2.85	0.367
2.85	0.821					2.85	0.419					2.85	0.355
2.86	0.806					2.86	0.41					2.86	0.34
2.87	0.792					2.87	0.425					2.87	0.337
2.87	0.792					2.87	0.415					2.87	0.336
2.88	0.809					2.88	0.41					2.88	0.338
2.89	0.834					2.89	0.403					2.89	0.345
2.89	0.856					2.89	0.393					2.89	0.35
2.9	0.852					2.9	0.385					2.9	0.349
2.91	0.808					2.91	0.366					2.91	0.358
2.91	0.789					2.91	0.336					2.91	0.354
2.92	0.777					2.92	0.315					2.92	0.347
2.92	0.766					2.92	0.314					2.92	0.357
2.93	0.73					2.93	0.332					2.93	0.361
2.94	0.711					2.94	0.359					2.94	0.351
2.94	0.684					2.94	0.349					2.94	0.331
2.95	0.658					2.95	0.347					2.95	0.327
2.96	0.674					2.96	0.369					2.96	0.327
2.96	0.687					2.96	0.382					2.96	0.308
2.97	0.691					2.97	0.378					2.97	0.298
2.98	0.717					2.98	0.379					2.98	0.297
2.98	0.721					2.98	0.363					2.98	0.279
2.99	0.692					2.99	0.349					2.99	0.271
3	0.667					3	0.344					3	0.268
3	0.644					3	0.33					3	0.264
3.01	0.629					3.01	0.328					3.01	0.272
3.02	0.637					3.02	0.334					3.02	0.282
3.02	0.658					3.02	0.347					3.02	0.285
3.03	0.656					3.03	0.346					3.03	0.29
3.04	0.613					3.04	0.344					3.04	0.29
3.04	0.596					3.04	0.334					3.04	0.276
3.05	0.595					3.05	0.316					3.05	0.275
3.06	0.568					3.06	0.315					3.06	0.283
3.06	0.552					3.06	0.317					3.06	0.289
3.07	0.549					3.07	0.303					3.07	0.285
3.08	0.522					3.08	0.285					3.08	0.284
3.08	0.498					3.08	0.271					3.08	0.297
3.09	0.496					3.09	0.26					3.09	0.308
3.1	0.501					3.1	0.246					3.1	0.307
3.1	0.528					3.1	0.243					3.1	0.3
3.11	0.581					3.11	0.259					3.11	0.294
3.12	0.595					3.12	0.261					3.12	0.282
3.12	0.598					3.12	0.272					3.12	0.268
3.13	0.609					3.13	0.28					3.13	0.253
3.14	0.602					3.14	0.298					3.14	0.239
3.14	0.587					3.14	0.323					3.14	0.24
3.15	0.6					3.15	0.345					3.15	0.253
3.16	0.615					3.16	0.361					3.16	0.266
3.16	0.613					3.16	0.355					3.16	0.279
3.17	0.598					3.17	0.356					3.17	0.268
3.18	0.573					3.18	0.345					3.18	0.255
3.18	0.56					3.18	0.336					3.18	0.259
3.19	0.532					3.19	0.33					3.19	0.273
3.2	0.528					3.2	0.311					3.2	0.287
3.2	0.514					3.2	0.286					3.2	0.293
3.21	0.505					3.21	0.274					3.21	0.307
3.22	0.51					3.22	0.278					3.22	0.32
3.22	0.518					3.22	0.283					3.22	0.322
3.23	0.517					3.23	0.28					3.23	0.323
3.24	0.517					3.24	0.291					3.24	0.327
3.24	0.549					3.24	0.308					3.24	0.328
3.25	0.547					3.25	0.318					3.25	0.323
3.25	0.516					3.25	0.323					3.25	0.298
3.26	0.496					3.26	0.305					3.26	0.279
3.27	0.477					3.27	0.287					3.27	0.255
3.27	0.46					3.27	0.271					3.27	0.24
3.28	0.47					3.28	0.258					3.28	0.245
3.29	0.463					3.29	0.245					3.29	0.255
3.29	0.465					3.29	0.226					3.29	0.262
3.3	0.492					3.3	0.225					3.3	0.255
3.31	0.499					3.31	0.203					3.31	0.251
3.31	0.514					3.31	0.2					3.31	0.241
3.32	0.527					3.32	0.208					3.32	0.239
3.33	0.532					3.33	0.209					3.33	0.229
3.33	0.531					3.33	0.218					3.33	0.224
3.34	0.532					3.34	0.22					3.34	0.235
3.35	0.528					3.35	0.232					3.35	0.238
3.35	0.523					3.35	0.233					3.35	0.236
3.36	0.514					3.36	0.225					3.36	0.239
3.37	0.514					3.37	0.229					3.37	0.258
3.37	0.506					3.37	0.232					3.37	0.273
3.38	0.476					3.38	0.252					3.38	0.287
3.39	0.435					3.39	0.272					3.39	0.288
3.39	0.41					3.39	0.28					3.39	0.286
3.4	0.4					3.4	0.285					3.4	0.275
3.41	0.396					3.41	0.285					3.41	0.252
3.41	0.391					3.41	0.288					3.41	0.24
3.42	0.373					3.42	0.287					3.42	0.228
3.43	0.38					3.43	0.284					3.43	0.215
3.43	0.387					3.43	0.288					3.43	0.207
3.44	0.365					3.44	0.27					3.44	0.198
3.45	0.35					3.45	0.255					3.45	0.197
3.45	0.35					3.45	0.239					3.45	0.194
3.46	0.345					3.46	0.227					3.46	0.194
3.47	0.346					3.47	0.237					3.47	0.2
3.47	0.349					3.47	0.253					3.47	0.205
3.48	0.357					3.48	0.258					3.48	0.201
3.49	0.37					3.49	0.257					3.49	0.199
3.49	0.377					3.49	0.253					3.49	0.203
3.5	0.404					3.5	0.246					3.5	0.21
3.51	0.409					3.51	0.229					3.51	0.205
3.51	0.399					3.51	0.227					3.51	0.2
3.52	0.397					3.52	0.232					3.52	0.2
3.53	0.405					3.53	0.238					3.53	0.2
3.53	0.41					3.53	0.225					3.53	0.205
3.54	0.41					3.54	0.213					3.54	0.209
3.55	0.41					3.55	0.213					3.55	0.22
3.55	0.406					3.55	0.214					3.55	0.227
3.56	0.426					3.56	0.217					3.56	0.232
3.57	0.45					3.57	0.229					3.57	0.233
3.57	0.454					3.57	0.229					3.57	0.226
3.58	0.456					3.58	0.226					3.58	0.223
3.58	0.472					3.58	0.208					3.58	0.21
3.59	0.482					3.59	0.179					3.59	0.208
3.6	0.476					3.6	0.174					3.6	0.214
3.6	0.457					3.6	0.177					3.6	0.218
3.61	0.439					3.61	0.174					3.61	0.222
3.62	0.43					3.62	0.177					3.62	0.225
3.62	0.406					3.62	0.178					3.62	0.232
3.63	0.392					3.63	0.172					3.63	0.239
3.64	0.39					3.64	0.161					3.64	0.24
3.64	0.389					3.64	0.154					3.64	0.238
3.65	0.405					3.65	0.158					3.65	0.217
3.66	0.423					3.66	0.168					3.66	0.187
3.66	0.44					3.66	0.164					3.66	0.167
3.67	0.462					3.67	0.156					3.67	0.152
3.68	0.474					3.68	0.141					3.68	0.149
3.68	0.452					3.68	0.136					3.68	0.149
3.69	0.418					3.69	0.141					3.69	0.163
3.7	0.393					3.7	0.154					3.7	0.179
3.7	0.359					3.7	0.164					3.7	0.188
3.71	0.326					3.71	0.181					3.71	0.2
3.72	0.31					3.72	0.191					3.72	0.199
3.72	0.304					3.72	0.197					3.72	0.198
3.73	0.311					3.73	0.2					3.73	0.204
3.74	0.308					3.74	0.198					3.74	0.209
3.74	0.304					3.74	0.19					3.74	0.215
3.75	0.3					3.75	0.179					3.75	0.218
3.76	0.299					3.76	0.169					3.76	0.21
3.76	0.305					3.76	0.159					3.76	0.201
3.77	0.315					3.77	0.156					3.77	0.205
3.78	0.332					3.78	0.158					3.78	0.211
3.78	0.352					3.78	0.153					3.78	0.212
3.79	0.356					3.79	0.157					3.79	0.204
3.8	0.358					3.8	0.161					3.8	0.192
3.8	0.359					3.8	0.165					3.8	0.178
3.81	0.375					3.81	0.159					3.81	0.185
3.82	0.389					3.82	0.162					3.82	0.187
3.82	0.369					3.82	0.164					3.82	0.191
3.83	0.369					3.83	0.168					3.83	0.198
3.84	0.382					3.84	0.161					3.84	0.208
3.84	0.379					3.84	0.149					3.84	0.224
3.85	0.374					3.85	0.139					3.85	0.224
3.86	0.38					3.86	0.146					3.86	0.216
3.86	0.399					3.86	0.156					3.86	0.199
3.87	0.404					3.87	0.166					3.87	0.185
3.88	0.395					3.88	0.158					3.88	0.184
3.88	0.384					3.88	0.143					3.88	0.18
3.89	0.378					3.89	0.139					3.89	0.168
3.89	0.36					3.89	0.138					3.89	0.164
3.9	0.343					3.9	0.145					3.9	0.17
3.91	0.346					3.91	0.163					3.91	0.172
3.91	0.353					3.91	0.18					3.91	0.187
3.92	0.35					3.92	0.195					3.92	0.199
3.93	0.348					3.93	0.185					3.93	0.202
3.93	0.344					3.93	0.187					3.93	0.204
3.94	0.342					3.94	0.189					3.94	0.207
3.95	0.348					3.95	0.194					3.95	0.198
3.95	0.332					3.95	0.197					3.95	0.183
3.96	0.322					3.96	0.203					3.96	0.172
3.97	0.319					3.97	0.203					3.97	0.164
3.97	0.29					3.97	0.197					3.97	0.17
3.98	0.283					3.98	0.188					3.98	0.174
3.99	0.277					3.99	0.182					3.99	0.166
3.99	0.28					3.99	0.175					3.99	0.16
4	0.286					4	0.179					4	0.163
4.01	0.279					4.01	0.181					4.01	0.166
4.01	0.291					4.01	0.162					4.01	0.163
4.02	0.305					4.02	0.166					4.02	0.162
4.03	0.305					4.03	0.173					4.03	0.17
4.03	0.302					4.03	0.172					4.03	0.175
4.04	0.293					4.04	0.179					4.04	0.163
4.05	0.289					4.05	0.205					4.05	0.156
4.05	0.277					4.05	0.213					4.05	0.155
4.06	0.259					4.06	0.199					4.06	0.158
4.07	0.239					4.07	0.189					4.07	0.163
4.07	0.22					4.07	0.181					4.07	0.16
4.08	0.232					4.08	0.175					4.08	0.161
4.09	0.262					4.09	0.159					4.09	0.169
4.09	0.276					4.09	0.148					4.09	0.174
4.1	0.301					4.1	0.152					4.1	0.177
4.11	0.313					4.11	0.168					4.11	0.183
4.11	0.346					4.11	0.189					4.11	0.19
4.12	0.345					4.12	0.209					4.12	0.184
4.13	0.332					4.13	0.204					4.13	0.183
4.13	0.321					4.13	0.203					4.13	0.183
4.14	0.287					4.14	0.199					4.14	0.172
4.15	0.259					4.15	0.176					4.15	0.167
4.15	0.248					4.15	0.165					4.15	0.165
4.16	0.241					4.16	0.158					4.16	0.164
4.17	0.235					4.17	0.14					4.17	0.163
4.17	0.238					4.17	0.13					4.17	0.163
4.18	0.249					4.18	0.142					4.18	0.165
4.19	0.261					4.19	0.148					4.19	0.166
4.19	0.269					4.19	0.156					4.19	0.171
4.2	0.272					4.2	0.16					4.2	0.177
4.2	0.275					4.2	0.176					4.2	0.157
4.21	0.284					4.21	0.188					4.21	0.144
4.22	0.275					4.22	0.181					4.22	0.138
4.22	0.256					4.22	0.178					4.22	0.14
4.23	0.24					4.23	0.174					4.23	0.151
4.24	0.231					4.24	0.161					4.24	0.154
4.24	0.246					4.24	0.157					4.24	0.17
4.25	0.245					4.25	0.157					4.25	0.183
4.26	0.249					4.26	0.156					4.26	0.19
4.26	0.272					4.26	0.157					4.26	0.195
4.27	0.283					4.27	0.154					4.27	0.202
4.28	0.282					4.28	0.147					4.28	0.201
4.28	0.295					4.28	0.145					4.28	0.185
4.29	0.293					4.29	0.149					4.29	0.166
4.3	0.289					4.3	0.143					4.3	0.138
4.3	0.297					4.3	0.132					4.3	0.118
4.31	0.284					4.31	0.127					4.31	0.104
4.32	0.261					4.32	0.112					4.32	0.0955
4.32	0.256					4.32	0.102					4.32	0.105
4.33	0.267					4.33	0.0967					4.33	0.12
4.34	0.286					4.34	0.0937					4.34	0.122
4.34	0.301					4.34	0.0983					4.34	0.126
4.35	0.309					4.35	0.0932					4.35	0.123
4.36	0.322					4.36	0.0902					4.36	0.136
4.36	0.308					4.36	0.0996					4.36	0.141
4.37	0.281					4.37	0.107					4.37	0.143
4.38	0.261					4.38	0.115					4.38	0.155
4.38	0.229					4.38	0.124					4.38	0.166
4.39	0.207					4.39	0.138					4.39	0.166
4.4	0.201					4.4	0.159					4.4	0.17
4.4	0.199					4.4	0.165					4.4	0.173
4.41	0.207					4.41	0.16					4.41	0.168
4.42	0.221					4.42	0.163					4.42	0.166
4.42	0.219					4.42	0.158					4.42	0.175
4.43	0.229					4.43	0.148					4.43	0.162
4.44	0.254					4.44	0.121					4.44	0.149
4.44	0.26					4.44	0.111					4.44	0.138
4.45	0.262					4.45	0.11					4.45	0.128
4.46	0.274					4.46	0.122					4.46	0.129
4.46	0.27					4.46	0.132					4.46	0.133
4.47	0.261					4.47	0.15					4.47	0.134
4.48	0.26					4.48	0.186					4.48	0.139
4.48	0.268					4.48	0.193					4.48	0.143
4.49	0.263					4.49	0.186					4.49	0.146
4.5	0.251					4.5	0.18					4.5	0.136
4.5	0.235					4.5	0.179					4.5	0.131
4.51	0.23					4.51	0.168					4.51	0.134
4.51	0.224					4.51	0.152					4.51	0.136
4.52	0.216					4.52	0.135					4.52	0.136
4.53	0.214					4.53	0.139					4.53	0.131
4.53	0.223					4.53	0.134					4.53	0.119
4.54	0.241					4.54	0.136					4.54	0.106
4.55	0.242					4.55	0.158					4.55	0.0986
4.55	0.237					4.55	0.167					4.55	0.103
4.56	0.241					4.56	0.172					4.56	0.11
4.57	0.241					4.57	0.155					4.57	0.115
4.57	0.234					4.57	0.147					4.57	0.125
4.58	0.232					4.58	0.146					4.58	0.136
4.59	0.226					4.59	0.153					4.59	0.139
4.59	0.218					4.59	0.155					4.59	0.141
4.6	0.216					4.6	0.152					4.6	0.135
4.61	0.223					4.61	0.165					4.61	0.135
4.61	0.242					4.61	0.16					4.61	0.141
4.62	0.253					4.62	0.151					4.62	0.14
4.63	0.263					4.63	0.133					4.63	0.132
4.63	0.269					4.63	0.132					4.63	0.125
4.64	0.287					4.64	0.134					4.64	0.123
4.65	0.291					4.65	0.138					4.65	0.128
4.65	0.284					4.65	0.139					4.65	0.13
4.66	0.281					4.66	0.14					4.66	0.132
4.67	0.27					4.67	0.13					4.67	0.134
4.67	0.252					4.67	0.125					4.67	0.136
4.68	0.215					4.68	0.13					4.68	0.134
4.69	0.196					4.69	0.133					4.69	0.125
4.69	0.197					4.69	0.139					4.69	0.125
4.7	0.199					4.7	0.139					4.7	0.13
4.71	0.212					4.71	0.131					4.71	0.135
4.71	0.234					4.71	0.113					4.71	0.137
4.72	0.242					4.72	0.105					4.72	0.133
4.73	0.246					4.73	0.104					4.73	0.143
4.73	0.256					4.73	0.106					4.73	0.147
4.74	0.26					4.74	0.115					4.74	0.139
4.75	0.259					4.75	0.122					4.75	0.139
4.75	0.26					4.75	0.128					4.75	0.145
4.76	0.27					4.76	0.116					4.76	0.147
4.77	0.277					4.77	0.109					4.77	0.148
4.77	0.293					4.77	0.103					4.77	0.156
4.78	0.296					4.78	0.111					4.78	0.166
4.79	0.278					4.79	0.121					4.79	0.158
4.79	0.266					4.79	0.119					4.79	0.156
4.8	0.262					4.8	0.114					4.8	0.15
4.8	0.256					4.8	0.105					4.8	0.147
4.81	0.24					4.81	0.0995					4.81	0.14
4.82	0.227					4.82	0.0924					4.82	0.125
4.82	0.221					4.82	0.0903					4.82	0.122
4.83	0.211					4.83	0.0984					4.83	0.127
4.84	0.209					4.84	0.111					4.84	0.124
4.84	0.219					4.84	0.112					4.84	0.112
4.85	0.219					4.85	0.109					4.85	0.107
4.86	0.221					4.86	0.106					4.86	0.121
4.86	0.239					4.86	0.104					4.86	0.138
4.87	0.249					4.87	0.102					4.87	0.142
4.88	0.247					4.88	0.102					4.88	0.139
4.88	0.235					4.88	0.109					4.88	0.138
4.89	0.223					4.89	0.118					4.89	0.135
4.9	0.218					4.9	0.124					4.9	0.136
4.9	0.223					4.9	0.117					4.9	0.136
4.91	0.229					4.91	0.116					4.91	0.131
4.92	0.206					4.92	0.119					4.92	0.122
4.92	0.183					4.92	0.115					4.92	0.124
4.93	0.184					4.93	0.111					4.93	0.121
4.94	0.197					4.94	0.111					4.94	0.114
4.94	0.203					4.94	0.106					4.94	0.109
4.95	0.206					4.95	0.0975					4.95	0.109
4.96	0.229					4.96	0.0853					4.96	0.118
4.96	0.24					4.96	0.0802					4.96	0.126
4.97	0.249					4.97	0.0786					4.97	0.135
4.98	0.256					4.98	0.0864					4.98	0.134
4.98	0.246					4.98	0.0986					4.98	0.134
4.99	0.244					4.99	0.0987					4.99	0.136
5	0.246					5	0.102					5	0.136
5	0.248					5	0.112					5	0.136
5.01	0.259					5.01	0.116					5.01	0.124
5.02	0.264					5.02	0.136					5.02	0.106
5.02	0.25					5.02	0.165					5.02	0.0996
5.03	0.248					5.03	0.172					5.03	0.105
5.04	0.247					5.04	0.178					5.04	0.1
5.04	0.24					5.04	0.177					5.04	0.0992
5.05	0.224					5.05	0.181					5.05	0.107
5.06	0.213					5.06	0.18					5.06	0.115
5.06	0.2					5.06	0.177					5.06	0.123
5.07	0.194					5.07	0.163					5.07	0.123
5.08	0.175					5.08	0.15					5.08	0.121
5.08	0.171					5.08	0.142					5.08	0.124
5.09	0.177					5.09	0.129					5.09	0.129
5.1	0.173					5.1	0.126					5.1	0.126
5.1	0.162					5.1	0.118					5.1	0.126
5.11	0.167					5.11	0.119					5.11	0.125
5.11	0.163					5.11	0.129					5.11	0.123
5.12	0.162					5.12	0.121					5.12	0.114
5.13	0.169					5.13	0.116					5.13	0.107
5.13	0.158					5.13	0.101					5.13	0.103
5.14	0.163					5.14	0.0868					5.14	0.0968
5.15	0.182					5.15	0.0877					5.15	0.0938
5.15	0.184					5.15	0.0845					5.15	0.0935
5.16	0.174					5.16	0.0756					5.16	0.0974
5.17	0.169					5.17	0.0715					5.17	0.0994
5.17	0.18					5.17	0.0687					5.17	0.114
5.18	0.19					5.18	0.083					5.18	0.127
5.19	0.195					5.19	0.099					5.19	0.129
5.19	0.185					5.19	0.115					5.19	0.139
5.2	0.183					5.2	0.112					5.2	0.136
5.21	0.192					5.21	0.119					5.21	0.128
5.21	0.201					5.21	0.129					5.21	0.121
5.22	0.196					5.22	0.132					5.22	0.116
5.23	0.198					5.23	0.14					5.23	0.116
5.23	0.207					5.23	0.145					5.23	0.118
5.24	0.218					5.24	0.146					5.24	0.116
5.25	0.231					5.25	0.151					5.25	0.11
5.25	0.244					5.25	0.142					5.25	0.106
5.26	0.256					5.26	0.133					5.26	0.106
5.27	0.254					5.27	0.13					5.27	0.099
5.27	0.243					5.27	0.13					5.27	0.0962
5.28	0.23					5.28	0.133					5.28	0.102
5.29	0.226					5.29	0.13					5.29	0.101
5.29	0.207					5.29	0.129					5.29	0.102
5.3	0.193					5.3	0.116					5.3	0.1
5.31	0.201					5.31	0.116					5.31	0.107
5.31	0.202					5.31	0.117					5.31	0.117
5.32	0.199					5.32	0.117					5.32	0.121
5.33	0.187					5.33	0.119					5.33	0.126
5.33	0.197					5.33	0.111					5.33	0.126
5.34	0.213					5.34	0.0962					5.34	0.128
5.35	0.212					5.35	0.0922					5.35	0.125
5.35	0.203					5.35	0.0835					5.35	0.119
5.36	0.191					5.36	0.0859					5.36	0.119
5.37	0.194					5.37	0.108					5.37	0.119
5.37	0.188					5.37	0.134					5.37	0.112
5.38	0.199					5.38	0.153					5.38	0.0955
5.39	0.216					5.39	0.156					5.39	0.0889
5.39	0.229					5.39	0.162					5.39	0.091
5.4	0.246					5.4	0.18					5.4	0.0916
5.4	0.233					5.4	0.188					5.4	0.0939
5.41	0.213					5.41	0.185					5.41	0.104
5.42	0.211					5.42	0.186					5.42	0.106
5.42	0.193					5.42	0.174					5.42	0.117
5.43	0.185					5.43	0.162					5.43	0.116
5.44	0.187					5.44	0.15					5.44	0.116
5.44	0.188					5.44	0.136					5.44	0.114
5.45	0.199					5.45	0.13					5.45	0.109
5.46	0.2					5.46	0.128					5.46	0.105
5.46	0.221					5.46	0.116					5.46	0.104
5.47	0.242					5.47	0.0984					5.47	0.11
5.48	0.24					5.48	0.086					5.48	0.117
5.48	0.239					5.48	0.075					5.48	0.122
5.49	0.224					5.49	0.0719					5.49	0.129
5.5	0.19					5.5	0.082					5.5	0.134
5.5	0.163					5.5	0.0965					5.5	0.135
5.51	0.142					5.51	0.101					5.51	0.129
5.52	0.133					5.52	0.0972					5.52	0.11
5.52	0.145					5.52	0.0955					5.52	0.0929
5.53	0.153					5.53	0.0998					5.53	0.079
5.54	0.158					5.54	0.105					5.54	0.0664
5.54	0.178					5.54	0.105					5.54	0.0652
5.55	0.204					5.55	0.11					5.55	0.0549
5.56	0.21					5.56	0.105					5.56	0.0639
5.56	0.212					5.56	0.104					5.56	0.0736
5.57	0.221					5.57	0.0919					5.57	0.0834
5.58	0.222					5.58	0.0843					5.58	0.091
5.58	0.222					5.58	0.0817					5.58	0.0958
5.59	0.215					5.59	0.0782					5.59	0.0979
5.6	0.21					5.6	0.063					5.6	0.0954
5.6	0.216					5.6	0.0579					5.6	0.0927
5.61	0.215					5.61	0.0475					5.61	0.0917
5.62	0.224					5.62	0.0484					5.62	0.0946
5.62	0.237					5.62	0.0548					5.62	0.0957
5.63	0.227					5.63	0.0621					5.63	0.0973
5.64	0.213					5.64	0.0772					5.64	0.103
5.64	0.193					5.64	0.0904					5.64	0.108
5.65	0.178					5.65	0.106					5.65	0.103
5.66	0.171					5.66	0.114					5.66	0.0975
5.66	0.153					5.66	0.119					5.66	0.101
5.67	0.135					5.67	0.12					5.67	0.103
5.67	0.126					5.67	0.119					5.67	0.108
5.68	0.138					5.68	0.117					5.68	0.107
5.69	0.149					5.69	0.112					5.69	0.11
5.69	0.158					5.69	0.11					5.69	0.116
5.7	0.177					5.7	0.109					5.7	0.121
5.71	0.199					5.71	0.111					5.71	0.122
5.71	0.235					5.71	0.116					5.71	0.117
5.72	0.214					5.72	0.118					5.72	0.107
5.73	0.184					5.73	0.11					5.73	0.0969
5.73	0.177					5.73	0.103					5.73	0.0877
5.74	0.187					5.74	0.087					5.74	0.0815
5.75	0.207					5.75	0.0859					5.75	0.0714
5.75	0.232					5.75	0.088					5.75	0.0675
5.76	0.248					5.76	0.0863					5.76	0.0764
5.77	0.243					5.77	0.0937					5.77	0.0794
5.77	0.247					5.77	0.0929					5.77	0.0895
5.78	0.253					5.78	0.0929					5.78	0.0994
5.79	0.261					5.79	0.1					5.79	0.11
5.79	0.263					5.79	0.111					5.79	0.123
5.8	0.249					5.8	0.113					5.8	0.123
5.81	0.217					5.81	0.12					5.81	0.123
5.81	0.195					5.81	0.124					5.81	0.125
5.82	0.181					5.82	0.113					5.82	0.122
5.83	0.166					5.83	0.107					5.83	0.123
5.83	0.155					5.83	0.102					5.83	0.117
5.84	0.183					5.84	0.105					5.84	0.109
5.85	0.225					5.85	0.119					5.85	0.104
5.85	0.218					5.85	0.129					5.85	0.0929
5.86	0.203					5.86	0.138					5.86	0.0806
5.87	0.195					5.87	0.145					5.87	0.0785
5.87	0.19					5.87	0.14					5.87	0.077
5.88	0.192					5.88	0.144					5.88	0.0769
5.89	0.201					5.89	0.127					5.89	0.0871
5.89	0.205					5.89	0.114					5.89	0.102
5.9	0.189					5.9	0.117					5.9	0.106
5.91	0.184					5.91	0.119					5.91	0.119
5.91	0.177					5.91	0.11					5.91	0.118
5.92	0.182					5.92	0.119					5.92	0.121
5.93	0.179					5.93	0.128					5.93	0.114
5.93	0.177					5.93	0.13					5.93	0.101
5.94	0.181					5.94	0.137					5.94	0.0925
5.95	0.18					5.95	0.148					5.95	0.0891
5.95	0.176					5.95	0.147					5.95	0.086
5.96	0.175					5.96	0.139					5.96	0.0924
5.96	0.181					5.96	0.13					5.96	0.0941
5.97	0.205					5.97	0.119					5.97	0.1
5.98	0.219					5.98	0.12					5.98	0.108
5.98	0.25					5.98	0.108					5.98	0.114
5.99	0.257					5.99	0.0953					5.99	0.113
6	0.247					6	0.0879					6	0.108
6	0.241					6	0.0778					6	0.101
6.01	0.225					6.01	0.0889					6.01	0.0911
6.02	0.216					6.02	0.0864					6.02	0.0806
6.02	0.211					6.02	0.0917					6.02	0.0679
6.03	0.21					6.03	0.0988					6.03	0.0643
6.04	0.21					6.04	0.116					6.04	0.0734
6.04	0.209					6.04	0.134					6.04	0.0704
6.05	0.213					6.05	0.151					6.05	0.0754
6.06	0.217					6.06	0.151					6.06	0.0734
6.06	0.229					6.06	0.15					6.06	0.0792
6.07	0.249					6.07	0.147					6.07	0.0886
6.08	0.247					6.08	0.152					6.08	0.0928
6.08	0.227					6.08	0.143					6.08	0.0871
6.09	0.213					6.09	0.124					6.09	0.0898
6.1	0.206					6.1	0.107					6.1	0.0966
6.1	0.2					6.1	0.0953					6.1	0.0958
6.11	0.188					6.11	0.0977					6.11	0.0891
6.12	0.206					6.12	0.0992					6.12	0.0887
6.12	0.217					6.12	0.105					6.12	0.0873
6.13	0.224					6.13	0.109					6.13	0.0886
6.14	0.239					6.14	0.1					6.14	0.0891
6.14	0.236					6.14	0.105					6.14	0.0896
6.15	0.228					6.15	0.111					6.15	0.0955
6.16	0.226					6.16	0.106					6.16	0.0883
6.16	0.234					6.16	0.0925					6.16	0.0836
6.17	0.211					6.17	0.0907					6.17	0.0871
6.18	0.203					6.18	0.0949					6.18	0.0853
6.18	0.195					6.18	0.0885					6.18	0.0854
6.19	0.183					6.19	0.0786					6.19	0.08
6.2	0.185					6.2	0.0773					6.2	0.0815
6.2	0.189					6.2	0.079					6.2	0.091
6.21	0.193					6.21	0.0928					6.21	0.0937
6.22	0.192					6.22	0.108					6.22	0.0942
6.22	0.2					6.22	0.129					6.22	0.0951
6.23	0.211					6.23	0.141					6.23	0.104
6.23	0.214					6.23	0.15					6.23	0.107
6.24	0.198					6.24	0.151					6.24	0.106
6.25	0.178					6.25	0.137					6.25	0.0996
6.25	0.168					6.25	0.129					6.25	0.0907
6.26	0.161					6.26	0.127					6.26	0.0877
6.27	0.162					6.27	0.117					6.27	0.0772
6.27	0.163					6.27	0.117					6.27	0.0749
6.28	0.153					6.28	0.121					6.28	0.0789
6.29	0.158					6.29	0.125					6.29	0.08
6.29	0.168					6.29	0.128					6.29	0.086
6.3	0.162					6.3	0.131					6.3	0.0979
6.31	0.178					6.31	0.13					6.31	0.106
6.31	0.19					6.31	0.133					6.31	0.116
6.32	0.183					6.32	0.13					6.32	0.122
6.33	0.175					6.33	0.124					6.33	0.125
6.33	0.163					6.33	0.115					6.33	0.113
6.34	0.168					6.34	0.0919					6.34	0.0998
6.35	0.172					6.35	0.0794					6.35	0.0952
6.35	0.17					6.35	0.0888					6.35	0.0851
6.36	0.181					6.36	0.104					6.36	0.0803
6.37	0.209					6.37	0.126					6.37	0.0808
6.37	0.22					6.37	0.144					6.37	0.082
6.38	0.218					6.38	0.151					6.38	0.0864
6.39	0.221					6.39	0.152					6.39	0.084
6.39	0.226					6.39	0.153					6.39	0.0892
6.4	0.239					6.4	0.141					6.4	0.0932
6.41	0.25					6.41	0.122					6.41	0.0911
6.41	0.244					6.41	0.11					6.41	0.0878
6.42	0.229					6.42	0.102					6.42	0.0938
6.43	0.221					6.43	0.0958					6.43	0.0969
6.43	0.223					6.43	0.0881					6.43	0.102
6.44	0.226					6.44	0.0834					6.44	0.109
6.45	0.217					6.45	0.092					6.45	0.115
6.45	0.206					6.45	0.0964					6.45	0.125
6.46	0.191					6.46	0.106					6.46	0.13
6.47	0.177					6.47	0.115					6.47	0.124
6.47	0.178					6.47	0.101					6.47	0.117
6.48	0.173					6.48	0.0891					6.48	0.118
6.49	0.15					6.49	0.0797					6.49	0.108
6.49	0.141					6.49	0.0708					6.49	0.0979
6.5	0.145					6.5	0.0627					6.5	0.0887
6.5	0.142					6.5	0.058					6.5	0.0723
6.51	0.135					6.51	0.0636					6.51	0.0691
6.52	0.137					6.52	0.0722					6.52	0.0623
6.52	0.141					6.52	0.0857					6.52	0.0696
6.53	0.155					6.53	0.0877					6.53	0.0846
6.54	0.171					6.54	0.0862					6.54	0.0905
6.54	0.178					6.54	0.0891					6.54	0.0999
6.55	0.18					6.55	0.0953					6.55	0.111
6.56	0.185					6.56	0.0936					6.56	0.108
6.56	0.195					6.56	0.089					6.56	0.109
6.57	0.195					6.57	0.0891					6.57	0.112
6.58	0.188					6.58	0.0943					6.58	0.11
6.58	0.187					6.58	0.0934					6.58	0.104
6.59	0.179					6.59	0.0992					6.59	0.0986
6.6	0.165					6.6	0.111					6.6	0.102
6.6	0.165					6.6	0.124					6.6	0.104
6.61	0.167					6.61	0.137					6.61	0.0972
6.62	0.172					6.62	0.134					6.62	0.0956
6.62	0.183					6.62	0.128					6.62	0.0998
6.63	0.185					6.63	0.115					6.63	0.108
6.64	0.182					6.64	0.105					6.64	0.104
6.64	0.172					6.64	0.099					6.64	0.101
6.65	0.172					6.65	0.104					6.65	0.0939
6.66	0.164					6.66	0.11					6.66	0.0929
6.66	0.162					6.66	0.107					6.66	0.0901
6.67	0.166					6.67	0.105					6.67	0.0889
6.68	0.163					6.68	0.109					6.68	0.0914
6.68	0.162					6.68	0.122					6.68	0.0884
6.69	0.154					6.69	0.128					6.69	0.0842
6.7	0.149					6.7	0.122					6.7	0.0834
6.7	0.156					6.7	0.118					6.7	0.0867
6.71	0.161					6.71	0.118					6.71	0.0961
6.72	0.169					6.72	0.11					6.72	0.101
6.72	0.171					6.72	0.105					6.72	0.112
6.73	0.167					6.73	0.108					6.73	0.126
6.74	0.167					6.74	0.124					6.74	0.142
6.74	0.161					6.74	0.143					6.74	0.142
6.75	0.16					6.75	0.152					6.75	0.126
6.75	0.163					6.75	0.156					6.75	0.103
6.76	0.158					6.76	0.155					6.76	0.0937
6.77	0.15					6.77	0.158					6.77	0.0903
6.77	0.145					6.77	0.151					6.77	0.0873
6.78	0.14					6.78	0.146					6.78	0.0936
6.79	0.134					6.79	0.133					6.79	0.104
6.79	0.14					6.79	0.121					6.79	0.105
6.8	0.158					6.8	0.112					6.8	0.11
6.81	0.166					6.81	0.0998					6.81	0.117
6.81	0.166					6.81	0.098					6.81	0.126
6.82	0.163					6.82	0.0977					6.82	0.124
6.83	0.168					6.83	0.0878					6.83	0.116
6.83	0.181					6.83	0.0852					6.83	0.107
6.84	0.181					6.84	0.0922					6.84	0.0911
6.85	0.185					6.85	0.0986					6.85	0.0818
6.85	0.187					6.85	0.103					6.85	0.0768
6.86	0.195					6.86	0.0994					6.86	0.0778
6.87	0.205					6.87	0.101					6.87	0.0958
6.87	0.207					6.87	0.11					6.87	0.114
6.88	0.203					6.88	0.114					6.88	0.109
6.89	0.207					6.89	0.114					6.89	0.0989
6.89	0.207					6.89	0.116					6.89	0.102
6.9	0.203					6.9	0.121					6.9	0.0991
6.91	0.203					6.91	0.123					6.91	0.0857
6.91	0.197					6.91	0.121					6.91	0.085
6.92	0.192					6.92	0.118					6.92	0.088
6.93	0.2					6.93	0.12					6.93	0.0871
6.93	0.22					6.93	0.12					6.93	0.08
6.94	0.228					6.94	0.116					6.94	0.0867
6.95	0.229					6.95	0.122					6.95	0.104
6.95	0.213					6.95	0.116					6.95	0.11
6.96	0.196					6.96	0.113					6.96	0.116
6.97	0.173					6.97	0.113					6.97	0.118
6.97	0.16					6.97	0.116					6.97	0.107
6.98	0.146					6.98	0.127					6.98	0.104
6.99	0.134					6.99	0.138					6.99	0.0973
6.99	0.132					6.99	0.141					6.99	0.1
7	0.142					7	0.152					7	0.0957
7	0.156					7	0.167					7	0.0847
7.01	0.17					7.01	0.184					7.01	0.0789
7.02	0.197					7.02	0.189					7.02	0.0799
7.02	0.221					7.02	0.186					7.02	0.0899
7.03	0.225					7.03	0.172					7.03	0.0847
7.04	0.216					7.04	0.16					7.04	0.0729
7.04	0.205					7.04	0.147					7.04	0.0684
7.05	0.184					7.05	0.142					7.05	0.0701
7.06	0.166					7.06	0.14					7.06	0.0757
7.06	0.162					7.06	0.14					7.06	0.0792
7.07	0.157					7.07	0.136					7.07	0.0968
7.08	0.153					7.08	0.136					7.08	0.115
7.08	0.155					7.08	0.133					7.08	0.128
7.09	0.156					7.09	0.137					7.09	0.138
7.1	0.163					7.1	0.145					7.1	0.141
7.1	0.178					7.1	0.15					7.1	0.139
7.11	0.189					7.11	0.163					7.11	0.126
7.12	0.194					7.12	0.157					7.12	0.109
7.12	0.19					7.12	0.149					7.12	0.109
7.13	0.184					7.13	0.148					7.13	0.0958
7.14	0.183					7.14	0.146					7.14	0.0981
7.14	0.183					7.14	0.151					7.14	0.0902
7.15	0.192					7.15	0.143					7.15	0.0944
7.16	0.211					7.16	0.126					7.16	0.105
7.16	0.227					7.16	0.111					7.16	0.107
7.17	0.242					7.17	0.109					7.17	0.111
7.18	0.256					7.18	0.116
7.18	0.266					7.18	0.125
7.19	0.271					7.19	0.144
7.2	0.281					7.2	0.171
7.2	0.293					7.2	0.171
7.21	0.261					7.21	0.16
7.22	0.241					7.22	0.154
7.22	0.231					7.22	0.151
7.23	0.227					7.23	0.149
7.24	0.226					7.24	0.145
7.24	0.239					7.24	0.152
7.25	0.263					7.25	0.15
7.25	0.3					7.25	0.17
7.26	0.348					7.26	0.204
7.27	0.39					7.27	0.219
7.27	0.408					7.27	0.161
						7.28	0.0318

## Sheet: Figure 3
	Figure 3b													Figure 3c													Figure 3d					Figure 3f																	Figure 3g
	None		100℃-24h		120℃-24h		130℃-24h		130℃-48h		130℃-72h			None		100℃-24h		120℃-24h		130℃-24h		130℃-48h		130℃-72h			Temperature	Pore size	Wall thickness	Cell parameter		PEO-PMMA/TEOS=10%				PEO-PMMA/TEOS=20%				PEO-PMMA/TEOS=30%				PEO-PMMA/TEOS=40%
	Pore Diameter (Å)	V/dD cm3/g∙Å	Pore Diameter (Å)	V/dD cm3/g∙Å	Pore Diameter (Å)	V/dD cm3/g∙Å	Pore Diameter (Å)	V/dD cm3/g∙Å	Pore Diameter (Å)	V/dD cm3/g∙Å	Pore Diameter (Å)	V/dD cm3/g∙Å		q (nm-1)	Intensity	q (nm-1)	Intensity	q (nm-1)	Intensity	q (nm-1)	Intensity	q (nm-1)	Intensity	q (nm-1)	Intensity		RT	4.4	4.32	8.72		Relative pressure (P/P0) - Adsorption	Adsorption volume (cm3/g)	Relative pressure (P/P0) - Desorption	Adsorption volume (cm3/g)	Relative pressure (P/P0) - Adsorption	Adsorption volume (cm3/g)	Relative pressure (P/P0) - Desorption	Adsorption volume (cm3/g)	Relative pressure (P/P0) - Adsorption	Adsorption volume (cm3/g)	Relative pressure (P/P0) - Desorption	Adsorption volume (cm3/g)	Relative pressure (P/P0) - Adsorption	Adsorption volume (cm3/g)	Relative pressure (P/P0) - Desorption	Adsorption volume (cm3/g)		PEO-PMMA/TEOS mass ration
	437.733	1.72092e-06	437.53	1.12527e-06	436.134	1.63094e-06	436.426	2.1853e-06	432.333	1.58863e-06	425.203	2.05126e-06		0.317	11.7	0.317	20	0.317	19.2	0.317	25.5	0.317	35	0.317	37.7		100℃-24h	6.9	3.04	9.94		0.00044716	34.2389	0.991403	416.067	0.00384438	59.1745	0.994817	588.689	0.00173522	38.4259	0.991837	818.194	0.00241006	46.3672	0.989137	1054.29		0.1
	245.09	1.3127e-05	245.034	1.51834e-05	245.133	1.74778e-05	244.755	2.67673e-05	243.965	2.32917e-05	242.585	2.49221e-05		0.324	12.2	0.324	21.2	0.324	20.9	0.324	26.3	0.324	32.5	0.324	37.5		120℃-24h	7.1	2.7	9.8		0.00985273	58.7456	0.947964	412.482	0.0103697	70.4549	0.949608	578.799	0.0110983	55.6381	0.950952	799.156	0.0113193	62.7568	0.950874	1033.68		0.2
	160.291	3.45497e-05	158.275	4.2101e-05	155.537	5.35158e-05	160.027	7.56492e-05	159.916	7.87331e-05	155.081	0.000116881		0.33	12.4	0.33	22.1	0.33	22.1	0.33	26.9	0.33	31.5	0.33	38.4		130℃-24h	7.7	2.38	10.08		0.0308294	71.1234	0.899581	405.913	0.028631	85.2112	0.911722	555.055	0.0317874	68.1821	0.931632	775.987	0.0322751	76.6064	0.931928	1009.98		0.3
	118.038	6.59728e-05	115.506	6.12035e-05	115.026	0.000117634	116.89	0.000183838	117.729	0.000479467	116.038	0.00098146		0.337	12.3	0.337	22.4	0.337	22.5	0.337	27.2	0.337	31.2	0.337	38.9		130℃-48h	8	2.18	10.18		0.055419	79.0913	0.854143	376.953	0.0481405	93.6639	0.900624	549.852	0.0497101	74.94	0.916199	751.174	0.0509288	84.0505	0.920928	985.956		0.4
	93.0277	0.000109533	92.0993	0.000161915	90.7508	0.000388804	103.536	0.000339389	101.869	0.00145917	101.985	0.00335966		0.343	12.2	0.343	22.8	0.343	22.8	0.343	27.3	0.343	31.7	0.343	39		130℃-72h	8.4	1.86	10.26		0.0985498	88.6296	0.848503	372.001	0.0986528	107.887	0.847384	525.199	0.0990513	87.406	0.90469	726.699	0.0987895	97.0445	0.91333	960.682
	75.6534	0.000159169	80.6324	0.0010339	79.8892	0.00833507	91.6057	0.00315448	93.335	0.00610722	95.5042	0.00843637		0.35	12.2	0.35	23.1	0.35	23.3	0.35	27.4	0.35	32.3	0.35	38.8							0.149876	97.3401	0.826623	347.666	0.149703	118.184	0.81267	417.89	0.14929	96.9483	0.895003	709.524	0.150095	107.502	0.906108	935.336
	63.4649	0.000245838	75.0684	0.0152301	76.0975	0.0267009	83.225	0.0197266	87.3034	0.0187987	90.5771	0.0209625		0.357	12.3	0.357	23.1	0.357	23.6	0.357	27.3	0.357	32.4	0.357	38.6							0.200118	104.701	0.808536	322.811	0.200399	126.868	0.809993	391.045	0.200182	105.161	0.884247	684.695	0.200234	116.169	0.901005	920.82
	55.2577	0.000581713	72.0694	0.0342919	74.0576	0.040826	81.0403	0.0370727	84.3558	0.0321436	87.6995	0.0325004		0.363	12.3	0.363	23.1	0.363	24	0.363	27	0.363	32.8	0.363	38.3							0.250374	111.546	0.797578	302.942	0.250372	134.649	0.807068	365.182	0.250228	112.569	0.872898	659.93	0.250258	124.056	0.8951	894.523
	50.5115	0.00443905	70.1722	0.0427579	72.457	0.050205	79.4678	0.0533682	82.8069	0.0416552	85.5802	0.0435498		0.37	12.2	0.37	23.3	0.37	24.3	0.37	26.9	0.37	32.8	0.37	38							0.300649	118.084	0.788354	277.228	0.30062	142.122	0.803778	340.476	0.300495	119.66	0.863091	636.055	0.300618	131.46	0.888204	868.415
	47.0642	0.0201745	68.8089	0.0493626	71.0775	0.0586012	78.1297	0.0556647	81.6502	0.0445328	83.7805	0.0455343		0.376	12.1	0.376	23.5	0.376	24.8	0.376	27	0.376	32.6	0.376	37.7							0.350762	124.566	0.777938	251.94	0.349833	149.382	0.800746	326.99	0.35079	126.608	0.854338	610.765	0.350757	138.854	0.882027	842.27
	44.0461	0.0295786	67.4719	0.0458012	69.7653	0.0552447	76.8637	0.0586451	80.1456	0.0489718	82.2132	0.0442307		0.383	12	0.383	23.4	0.383	25	0.383	27	0.383	32.1	0.383	37.7							0.399593	130.922	0.753479	228.731	0.400022	157.028	0.796787	303.501	0.399803	133.555	0.851185	602.565	0.399874	146.237	0.875792	815.83
	41.3216	0.0266263	62.7732	0.0225117	68.5153	0.0540233	75.614	0.0566903	78.5245	0.0447241	80.5972	0.0423284		0.39	11.9	0.39	23.4	0.39	25.3	0.39	27	0.39	31.6	0.39	37.7							0.449628	137.724	0.746751	226.411	0.450011	164.856	0.784299	280.408	0.449728	140.976	0.8452	577.231	0.449898	153.966	0.869793	791.468
	37.7049	0.0130711	55.222	0.00329409	67.1081	0.0413863	74.3283	0.0522759	76.7433	0.0415355	78.5814	0.0328877		0.396	11.9	0.396	23.4	0.396	25.4	0.396	27.3	0.396	31.1	0.396	37.6							0.499549	144.949	0.69949	211.676	0.499965	173.102	0.751104	258.808	0.499677	148.97	0.840411	550.563	0.499658	162.312	0.864434	766.678
	33.774	0.00548596	48.2816	0.00227533	65.0951	0.0268935	72.8784	0.0407558	74.6447	0.0290843	76.1105	0.0238053		0.403	11.9	0.403	23.1	0.403	25.4	0.403	27.5	0.403	30.8	0.403	38.1							0.549403	152.755	0.646248	199.055	0.549862	182.067	0.700847	235.347	0.54956	157.726	0.836784	524.923	0.549673	171.533	0.859104	741.406
	30.309	0.00377048	42.6055	0.00216455	61.6462	0.0125134	71.099	0.0330246	71.7683	0.018775	72.7775	0.0150389		0.409	11.9	0.409	22.9	0.409	25.7	0.409	27.7	0.409	30.4	0.409	38.5							0.599243	161.413	0.597151	189.103	0.599849	192.197	0.646027	218.778	0.599253	167.658	0.834018	498.548	0.599465	181.925	0.854336	715.411
	27.2037	0.00331048	37.8568	0.00208643	55.1586	0.00475824	68.1507	0.0140999	68.0006	0.0103022	69.9297	0.00984972		0.416	11.8	0.416	22.5	0.416	25.7	0.416	27.8	0.416	30.4	0.416	38.9							0.64906	171.006	0.546565	179.989	0.649755	203.891	0.596623	206.165	0.649112	179.27	0.831482	470.858	0.649293	193.954	0.850722	697.73
	24.3485	0.00340046	33.7979	0.00235052	48.2567	0.00330856	62.7441	0.00665581	62.4248	0.0069797	63.4778	0.00630861		0.423	11.8	0.423	22.4	0.423	25.8	0.423	28	0.423	31	0.423	39.2							0.698643	182.074	0.496386	171.299	0.699563	217.518	0.545822	194.805	0.698797	193.047	0.829078	443.823	0.698935	208.328	0.84703	670.262
	21.6932	0.00380034	30.3239	0.0025232	42.5923	0.0029045	55.2767	0.00388356	55.0395	0.00392536	55.0507	0.00333627		0.429	11.9	0.429	22.4	0.429	26	0.429	28.2	0.429	32.1	0.429	39.9							0.748287	195.488	0.457477	140.099	0.749347	233.877	0.495764	184.44	0.748283	210.329	0.826468	416.88	0.748454	226.735	0.84331	642.511
	19.1384	0.00482382	27.2217	0.003007	37.8462	0.00288112	48.3133	0.00304255	48.1665	0.00297145	48.1641	0.00257533		0.436	12.1	0.436	22.5	0.436	26.2	0.436	28.6	0.436	33.8	0.436	40.6							0.797571	212.285	0.443963	137.208	0.798979	254.63	0.448955	157.002	0.797367	233.485	0.823756	389.913	0.797732	251.729	0.840095	614.595
			24.3591	0.00381088	33.7972	0.0029283	42.6274	0.00277768	42.5281	0.00249773	42.5189	0.00221494		0.442	12.5	0.442	22.6	0.442	26.5	0.442	29.2	0.442	35.8	0.442	41.5							0.846367	235.434	0.396967	128.823	0.848216	283.709	0.396047	146.711	0.83154	256.876	0.820898	362.95	0.828111	275.119	0.837334	586.146
			21.6971	0.00491406	30.325	0.00302167	37.8733	0.00265192	37.7998	0.0021636	37.7976	0.0019411		0.449	12.9	0.449	23	0.449	26.9	0.449	29.7	0.449	37.5	0.449	42.5							0.876539	259.5	0.345924	121.808	0.873989	307.457	0.346086	138.596	0.849917	270.939	0.817352	334.816	0.849569	293.927	0.834445	557.209
			19.1308	0.00664806	27.2021	0.00327937	33.8181	0.00257298	33.7572	0.00209391	33.7558	0.00179383		0.456	13.2	0.456	23.5	0.456	27.3	0.456	30.2	0.456	38.5	0.456	43.8							0.892236	293.14	0.296316	115.212	0.894426	356.399	0.295956	130.837	0.887581	324.886	0.812899	307.885	0.866315	317.351	0.831944	530.735
					24.3313	0.00364819	30.3246	0.00249654	30.2338	0.0020729	30.29	0.00186362		0.462	13.3	0.462	24.1	0.462	27.8	0.462	31	0.462	38.8	0.462	45.5							0.894882	304.586	0.245743	108.448	0.897008	383.629	0.245863	123.078	0.893729	347.279	0.807442	282.55	0.880265	342.164	0.829541	504.033
					21.6834	0.00472314	27.19	0.00290337	27.1314	0.00230733	27.1672	0.00195237		0.469	13.3	0.469	25.2	0.469	28.1	0.469	31.8	0.469	38.9	0.469	47.3							0.901029	333.636	0.1957	101.528	0.899535	408.712	0.195802	114.99	0.897575	372.803	0.800205	263.618	0.88905	367.54	0.827341	477.275
					19.1203	0.0056767	24.3278	0.00343429	24.2958	0.00271427	24.2995	0.00247502		0.475	13.2	0.475	26.7	0.475	28.7	0.475	32.6	0.475	39	0.475	49							0.908438	361.767	0.145773	94.1204	0.901659	434.07	0.145589	105.981	0.900303	399.673	0.783481	240.155	0.894202	388.958	0.824547	447.975
							21.6872	0.00401447	21.6463	0.0033132	21.6431	0.00292889		0.482	13.2	0.482	28.3	0.482	29.4	0.482	33.6	0.482	38.7	0.482	50.4							0.920649	387.519	0.0959967	85.5498	0.903856	459.869	0.0954972	95.5064	0.902432	427.638	0.750668	220.13	0.897295	414.835	0.8218	419.024
							19.1395	0.00502063	19.1161	0.00412207	19.1133	0.00378344		0.489	13.3	0.489	29.9	0.489	30.5	0.489	34.8	0.489	38.4	0.489	51.7							0.944499	405.416	0.045103	73.5453	0.906154	488.385	0.0468129	81.5322	0.904522	455.593	0.701108	196.962	0.899979	441.691	0.818751	390.855
														0.495	13.5	0.495	31.4	0.495	31.4	0.495	36	0.495	38.7	0.495	52.6							0.991403	416.067	0.00966904	55.9358	0.909959	514.099	0.0102984	59.6771	0.906441	484.586	0.646864	179.548	0.902586	468.239	0.815175	363.791
														0.502	13.7	0.502	33	0.502	32.6	0.502	37.3	0.502	39.4	0.502	53.5											0.917985	537.519			0.908684	512.737	0.597647	166.672	0.904686	496.202	0.810805	337.643
														0.509	14.2	0.509	34.6	0.509	34.1	0.509	38.4	0.509	40.5	0.509	54.4											0.944386	558.603			0.910679	541.774	0.546536	155.498	0.906642	524.957	0.805484	310.921
														0.515	14.8	0.515	36.1	0.515	35.5	0.515	39.7	0.515	41.6	0.515	55.4											0.978403	582.24			0.913656	570.107	0.496343	145.931	0.908499	553.92	0.800595	297.915
														0.522	15.4	0.522	37.2	0.522	37.1	0.522	40.7	0.522	43.4	0.522	56.4											0.994817	588.689			0.91686	597.672	0.446234	137.03	0.910209	583.196	0.758222	240.365
														0.528	16.3	0.528	38.4	0.528	38.4	0.528	41.6	0.528	45.4	0.528	57.4															0.920675	623.809	0.39584	128.978	0.911906	612.384	0.75059	235.172
														0.535	17.1	0.535	39.3	0.535	39.8	0.535	42.5	0.535	47.5	0.535	58.7															0.924515	650.27	0.345925	121.655	0.913836	641.044	0.701221	212.852
														0.542	17.8	0.542	40.2	0.542	41.3	0.542	43.6	0.542	48.7	0.542	60															0.929196	678.274	0.295822	114.518	0.915563	671.013	0.64764	195.68
														0.548	18.3	0.548	41	0.548	42.6	0.548	44.8	0.548	50.1	0.548	61.8															0.935472	704.54	0.245707	107.197	0.918144	699.135	0.596894	182.696
														0.555	18.5	0.555	42	0.555	43.7	0.555	45.9	0.555	51.8	0.555	63.8															0.942548	729.799	0.19563	99.4037	0.920409	727.311	0.546325	171.75
														0.561	18.7	0.561	43.4	0.561	45.1	0.561	47	0.561	53.5	0.561	65.9															0.948476	746.994	0.145648	91.074	0.923308	753.659	0.496082	162.217
														0.568	19.1	0.568	45.4	0.568	46.6	0.568	48.7	0.568	55.5	0.568	68.9															0.957231	771.883	0.0959476	81.472	0.926075	779.32	0.445981	153.36
														0.575	19.5	0.575	47.1	0.575	48.1	0.575	51.1	0.575	58.3	0.575	72.4															0.970128	795.417	0.0455359	68.1698	0.929195	805.015	0.395924	145.13
														0.581	19.9	0.581	49.4	0.581	49.9	0.581	53.8	0.581	62.6	0.581	76.2															0.991837	818.194	0.00893533	48.0818	0.932381	830.578	0.345904	137.193
														0.588	20.2	0.588	53	0.588	51.9	0.588	56.8	0.588	67.1	0.588	80.3																			0.935886	859.009	0.295703	129.479
														0.594	20.8	0.594	57.2	0.594	54.7	0.594	60.9	0.594	70.7	0.594	84.6																			0.940032	886.377	0.245698	121.672
														0.601	21.7	0.601	61.5	0.601	57.9	0.601	65.3	0.601	74.9	0.601	90.8																			0.94381	904.185	0.195748	113.405
														0.608	22.5	0.608	66	0.608	61.7	0.608	70.5	0.608	80.2	0.608	98.7																			0.947365	931.605	0.145689	104.269
														0.614	23.2	0.614	71	0.614	65.8	0.614	76.1	0.614	87.2	0.614	107																			0.952121	958.103	0.0958369	93.7266
														0.621	24.1	0.621	77.2	0.621	70.6	0.621	82.2	0.621	95.7	0.621	117																			0.957157	983.641	0.0451799	79.0005
														0.627	25.2	0.627	85	0.627	77.4	0.627	89.8	0.627	106	0.627	129																			0.963114	1007.68	0.00975118	57.79
														0.634	26.3	0.634	91.7	0.634	85.6	0.634	99.9	0.634	118	0.634	145																			0.971304	1031.27
														0.641	27.4	0.641	100	0.641	94.1	0.641	112	0.641	135	0.641	165																			0.989137	1054.29
														0.647	28.6	0.647	114	0.647	105	0.647	127	0.647	154	0.647	189
														0.654	29.9	0.654	132	0.654	118	0.654	146	0.654	175	0.654	217
														0.66	31.3	0.66	156	0.66	134	0.66	169	0.66	199	0.66	248
														0.667	32.3	0.667	186	0.667	154	0.667	194	0.667	227	0.667	282
														0.674	33.2	0.674	224	0.674	176	0.674	223	0.674	257	0.674	315
														0.68	34.4	0.68	272	0.68	204	0.68	255	0.68	285	0.68	347
														0.687	36.1	0.687	325	0.687	235	0.687	286	0.687	312	0.687	376
														0.693	38.2	0.693	380	0.693	269	0.693	316	0.693	334	0.693	400
														0.7	40.4	0.7	436	0.7	301	0.7	342	0.7	351	0.7	418
														0.707	42.7	0.707	487	0.707	334	0.707	365	0.707	360	0.707	425
														0.713	45.4	0.713	528	0.713	365	0.713	381	0.713	363	0.713	424
														0.72	48.7	0.72	557	0.72	391	0.72	388	0.72	357	0.72	412
														0.726	52.9	0.726	570	0.726	410	0.726	387	0.726	341	0.726	391
														0.733	58	0.733	567	0.733	422	0.733	378	0.733	318	0.733	362
														0.74	64.3	0.74	547	0.74	425	0.74	360	0.74	288	0.74	328
														0.746	71.7	0.746	512	0.746	418	0.746	334	0.746	255	0.746	289
														0.753	80.3	0.753	465	0.753	400	0.753	302	0.753	220	0.753	248
														0.759	91.2	0.759	412	0.759	374	0.759	266	0.759	184	0.759	208
														0.766	104	0.766	351	0.766	341	0.766	228	0.766	152	0.766	170
														0.773	118	0.773	291	0.773	302	0.773	191	0.773	124	0.773	138
														0.779	134	0.779	235	0.779	260	0.779	156	0.779	99.8	0.779	110
														0.786	152	0.786	185	0.786	218	0.786	125	0.786	78	0.786	87.8
														0.792	172	0.792	142	0.792	178	0.792	98.5	0.792	61.2	0.792	71.8
														0.799	191	0.799	106	0.799	141	0.799	76.9	0.799	49.8	0.799	60.3
														0.806	209	0.806	77.4	0.806	108	0.806	60.5	0.806	42.6	0.806	51.2
														0.812	223	0.812	58.8	0.812	82.8	0.812	48.6	0.812	36.8	0.812	44.5
														0.819	234	0.819	44.3	0.819	64.4	0.819	40.3	0.819	33.1	0.819	39.5
														0.825	240	0.825	34.6	0.825	50.7	0.825	34.3	0.825	29.5	0.825	36.6
														0.832	240	0.832	28.4	0.832	40	0.832	29.6	0.832	28.1	0.832	34.2
														0.839	234	0.839	25.6	0.839	33.3	0.839	26.5	0.839	26.2	0.839	31.4
														0.845	223	0.845	23.6	0.845	28.7	0.845	23.7	0.845	24.8	0.845	29.4
														0.852	208	0.852	21.3	0.852	25.4	0.852	21.6	0.852	23.1	0.852	27.4
														0.859	190	0.859	19.2	0.859	22.3	0.859	19.7	0.859	21.9	0.859	25.8
														0.865	169	0.865	17.4	0.865	19.7	0.865	18.6	0.865	20.7	0.865	24.3
														0.872	148	0.872	15.6	0.872	18	0.872	17.7	0.872	19.7	0.872	22.7
														0.878	128	0.878	13.9	0.878	17.3	0.878	16.9	0.878	18.5	0.878	21.7
														0.885	109	0.885	12.6	0.885	16	0.885	15.7	0.885	17.7	0.885	20.9
														0.892	92.6	0.892	11.5	0.892	15.2	0.892	14.8	0.892	17	0.892	20.3
														0.898	78	0.898	10.7	0.898	14.3	0.898	14	0.898	16.5	0.898	19.6
														0.905	65.5	0.905	9.99	0.905	13.9	0.905	13.5	0.905	15.8	0.905	18.9
														0.911	53.8	0.911	9.47	0.911	13.3	0.911	13.2	0.911	15.4	0.911	18.2
														0.918	43.8	0.918	9.05	0.918	12.6	0.918	12.8	0.918	15.1	0.918	17.8
														0.925	36.5	0.925	8.66	0.925	12.1	0.925	12.5	0.925	14.8	0.925	17.3
														0.931	30.9	0.931	8.42	0.931	11.7	0.931	12.4	0.931	14.5	0.931	17
														0.938	26.5	0.938	8.19	0.938	11.3	0.938	12.2	0.938	14.1	0.938	16.6
														0.944	22.5	0.944	8.02	0.944	11.1	0.944	12.1	0.944	14	0.944	16.2
														0.951	20.3	0.951	8	0.951	10.8	0.951	11.9	0.951	13.8	0.951	15.9
														0.958	18.2	0.958	7.82	0.958	10.5	0.958	11.7	0.958	13.6	0.958	15.5
														0.964	16.6	0.964	7.7	0.964	10.2	0.964	11.5	0.964	13.4	0.964	15.5
														0.971	15	0.971	7.55	0.971	10.1	0.971	11.3	0.971	13.4	0.971	15.3
														0.977	14	0.977	7.39	0.977	10.1	0.977	11.2	0.977	13.3	0.977	15.2
														0.984	12.9	0.984	7.29	0.984	10	0.984	11.1	0.984	13.1	0.984	15.2
														0.991	11.8	0.991	7.15	0.991	9.99	0.991	11	0.991	12.8	0.991	15.1
														0.997	10.9	0.997	6.9	0.997	9.98	0.997	10.9	0.997	12.6	0.997	15.1
														1	10	1	6.66	1	9.79	1	11	1	12.3	1	15.2
														1.01	9.21	1.01	6.49	1.01	9.73	1.01	11	1.01	12.4	1.01	15.3
														1.02	8.54	1.02	6.39	1.02	9.69	1.02	10.9	1.02	12.5	1.02	15.4
														1.02	8.17	1.02	6.38	1.02	9.75	1.02	10.9	1.02	12.8	1.02	15.4
														1.03	7.83	1.03	6.41	1.03	9.83	1.03	11	1.03	13	1.03	15.3
														1.04	7.58	1.04	6.5	1.04	9.86	1.04	11.1	1.04	13.2	1.04	15.3
														1.04	7.28	1.04	6.51	1.04	9.85	1.04	11.2	1.04	13.4	1.04	15.2
														1.05	7	1.05	6.47	1.05	9.87	1.05	11.2	1.05	13.6	1.05	15.4
														1.06	6.6	1.06	6.46	1.06	9.79	1.06	11.3	1.06	13.6	1.06	15.6
														1.06	6.26	1.06	6.53	1.06	9.81	1.06	11.3	1.06	13.6	1.06	16
														1.07	6	1.07	6.61	1.07	9.88	1.07	11.3	1.07	13.4	1.07	16.1
														1.08	5.71	1.08	6.67	1.08	10.1	1.08	11.5	1.08	13.1	1.08	16.3
														1.08	5.48	1.08	6.64	1.08	10.2	1.08	11.6	1.08	13.2	1.08	16.6
														1.09	5.29	1.09	6.69	1.09	10.2	1.09	11.6	1.09	13.4	1.09	16.8
														1.1	5.12	1.1	6.9	1.1	10.1	1.1	11.8	1.1	13.4	1.1	17
														1.1	5	1.1	6.97	1.1	10.3	1.1	12	1.1	13.6	1.1	17.2
														1.11	4.94	1.11	6.86	1.11	10.4	1.11	12.4	1.11	13.9	1.11	17.8
														1.12	4.9	1.12	6.94	1.12	10.7	1.12	12.6	1.12	14.5	1.12	18.4
														1.12	4.87	1.12	7.09	1.12	11.1	1.12	12.9	1.12	14.9	1.12	18.9
														1.13	4.81	1.13	7.19	1.13	11.3	1.13	13.5	1.13	15	1.13	19.3
														1.14	4.8	1.14	7.23	1.14	11.7	1.14	14.1	1.14	15.3	1.14	20.1
														1.14	4.66	1.14	7.27	1.14	12.1	1.14	14.6	1.14	16	1.14	20.9
														1.15	4.48	1.15	7.5	1.15	12.5	1.15	15.2	1.15	16.9	1.15	21.8
														1.16	4.41	1.16	7.88	1.16	13	1.16	15.7	1.16	17.5	1.16	22.7
														1.16	4.38	1.16	8.24	1.16	13.8	1.16	16.4	1.16	18.1	1.16	23.6
														1.17	4.33	1.17	8.57	1.17	14.1	1.17	17.1	1.17	18.9	1.17	24.7
														1.18	4.31	1.18	8.98	1.18	14.4	1.18	18	1.18	19.8	1.18	25.6
														1.18	4.21	1.18	9.43	1.18	14.9	1.18	18.7	1.18	20.7	1.18	26.3
														1.19	4.06	1.19	9.87	1.19	15.3	1.19	19.5	1.19	21.3	1.19	27.1
														1.2	3.95	1.2	10.3	1.2	15.9	1.2	20.4	1.2	22	1.2	27.8
														1.2	3.86	1.2	10.6	1.2	16.5	1.2	21.3	1.2	22.8	1.2	28.3
														1.21	3.92	1.21	10.9	1.21	17.4	1.21	22.1	1.21	23.3	1.21	28.5
														1.22	3.96	1.22	11.2	1.22	18.3	1.22	22.5	1.22	23.7	1.22	28.6
														1.22	4.03	1.22	11.5	1.22	19.2	1.22	23	1.22	23.9	1.22	28.5
														1.23	4.06	1.23	11.7	1.23	20	1.23	23.3	1.23	23.9	1.23	27.9
														1.23	4.03	1.23	11.8	1.23	20.5	1.23	23.3	1.23	23.8	1.23	27.3
														1.24	3.94	1.24	11.9	1.24	20.9	1.24	23.3	1.24	23.3	1.24	26.5
														1.25	3.84	1.25	11.9	1.25	21.4	1.25	22.9	1.25	22.9	1.25	25.5
														1.25	3.71	1.25	11.8	1.25	21.6	1.25	22.5	1.25	22	1.25	24.4
														1.26	3.58	1.26	11.7	1.26	21.3	1.26	22	1.26	20.9	1.26	23
														1.27	3.52	1.27	11.5	1.27	20.9	1.27	21.3	1.27	19.8	1.27	21.7
														1.27	3.48	1.27	11.1	1.27	20.2	1.27	20.5	1.27	18.7	1.27	20.4
														1.28	3.39	1.28	10.7	1.28	19.1	1.28	19.6	1.28	17.6	1.28	18.9
														1.29	3.35	1.29	10.4	1.29	18.3	1.29	18.4	1.29	16.6	1.29	17.6
														1.29	3.33	1.29	10	1.29	17.7	1.29	17.4	1.29	15.5	1.29	16.3
														1.3	3.36	1.3	9.67	1.3	17	1.3	16.5	1.3	14.8	1.3	15.5
														1.31	3.32	1.31	9.41	1.31	16.3	1.31	15.8	1.31	14.3	1.31	14.7
														1.31	3.29	1.31	9.24	1.31	15.7	1.31	14.8	1.31	13.9	1.31	14.3
														1.32	3.31	1.32	9.18	1.32	15.1	1.32	14	1.32	13.4	1.32	14.1
														1.33	3.31	1.33	9.11	1.33	14.7	1.33	13.6	1.33	12.9	1.33	13.9
														1.33	3.31	1.33	8.99	1.33	14.1	1.33	13.4	1.33	12.8	1.33	13.9
														1.34	3.33	1.34	8.91	1.34	13.7	1.34	13.2	1.34	12.6	1.34	13.8
														1.35	3.25	1.35	8.98	1.35	13.5	1.35	13.1	1.35	12.3	1.35	13.8
														1.35	3.18	1.35	9.27	1.35	13.3	1.35	13.2	1.35	12	1.35	14
														1.36	3.16	1.36	9.39	1.36	13.4	1.36	13.2	1.36	11.9	1.36	14.1
														1.37	3.14	1.37	9.61	1.37	13.2	1.37	13.2	1.37	11.7	1.37	14.2
														1.37	3.09	1.37	10	1.37	13.1	1.37	13.1	1.37	11.5	1.37	14
														1.38	3.04	1.38	10.4	1.38	13.2	1.38	13	1.38	11.2	1.38	13.9
														1.39	2.96	1.39	10.8	1.39	13.4	1.39	13	1.39	10.9	1.39	13.7
														1.39	2.92	1.39	11.4	1.39	13.4	1.39	13	1.39	11.1	1.39	13.4
														1.4	2.95	1.4	12.1	1.4	13.5	1.4	12.8	1.4	11.2	1.4	13.1
														1.41	2.99	1.41	12.5	1.41	13.6	1.41	12.6	1.41	11.2	1.41	12.7
														1.41	2.96	1.41	12.9	1.41	13.5	1.41	12.3	1.41	11	1.41	12.4
														1.42	2.95	1.42	13.1	1.42	13.5	1.42	12	1.42	10.9	1.42	11.9
														1.43	3.02	1.43	13	1.43	13.4	1.43	11.7	1.43	10.6	1.43	11.5
														1.43	3.07	1.43	13	1.43	13.4	1.43	11.4	1.43	10.3	1.43	11
														1.44	2.99	1.44	12.8	1.44	13.3	1.44	11.3	1.44	9.88	1.44	10.4
														1.45	2.94	1.45	12.5	1.45	13.2	1.45	11	1.45	9.56	1.45	10.1
														1.45	2.92	1.45	12.1	1.45	13	1.45	10.6	1.45	9.19	1.45	9.7
														1.46	2.93	1.46	11.8	1.46	12.9	1.46	10.2	1.46	8.75	1.46	9.26
														1.47	2.93	1.47	11.3	1.47	12.6	1.47	9.89	1.47	8.28	1.47	8.84
														1.47	2.97	1.47	10.7	1.47	12.1	1.47	9.55	1.47	7.83	1.47	8.37
														1.48	2.95	1.48	10.2	1.48	11.5	1.48	9.11	1.48	7.55	1.48	8.01
														1.49	2.9	1.49	9.87	1.49	10.9	1.49	8.72	1.49	7.23	1.49	7.72
														1.49	2.91	1.49	9.3	1.49	10.5	1.49	8.33	1.49	6.86	1.49	7.43
														1.5	2.89	1.5	8.66	1.5	9.93	1.5	8	1.5	6.55	1.5	7.12
														1.51	2.84	1.51	8	1.51	9.44	1.51	7.52	1.51	6.19	1.51	6.85
														1.51	2.81	1.51	7.38	1.51	9.03	1.51	7.17	1.51	5.79	1.51	6.58
														1.52	2.71	1.52	6.76	1.52	8.77	1.52	6.84	1.52	5.38	1.52	6.33
														1.53	2.65	1.53	6.21	1.53	8.42	1.53	6.66	1.53	5.05	1.53	6.11
														1.53	2.67	1.53	5.74	1.53	7.98	1.53	6.44	1.53	4.8	1.53	5.82
														1.54	2.69	1.54	5.34	1.54	7.56	1.54	6.19	1.54	4.61	1.54	5.53
														1.55	2.67	1.55	5.07	1.55	7.21	1.55	5.89	1.55	4.39	1.55	5.23
														1.55	2.7	1.55	4.8	1.55	6.91	1.55	5.63	1.55	4.22	1.55	4.96
														1.56	2.8	1.56	4.49	1.56	6.47	1.56	5.41	1.56	4.2	1.56	4.86
														1.57	2.85	1.57	4.33	1.57	6.04	1.57	5.14	1.57	4.15	1.57	4.79
														1.57	2.87	1.57	4.18	1.57	5.76	1.57	4.95	1.57	4.05	1.57	4.65
														1.58	2.97	1.58	4	1.58	5.46	1.58	4.81	1.58	4.05	1.58	4.6
														1.58	3.03	1.58	3.87	1.58	5.28	1.58	4.61	1.58	4.06	1.58	4.52
														1.59	3.12	1.59	3.75	1.59	5.26	1.59	4.47	1.59	4.08	1.59	4.48
														1.6	3.13	1.6	3.59	1.6	5.18	1.6	4.4	1.6	4	1.6	4.45
														1.6	3.21	1.6	3.46	1.6	5.14	1.6	4.39	1.6	3.94	1.6	4.35
														1.61	3.16	1.61	3.38	1.61	4.98	1.61	4.29	1.61	3.91	1.61	4.29
														1.62	3.13	1.62	3.3	1.62	4.86	1.62	4.26	1.62	3.82	1.62	4.25
														1.62	3.13	1.62	3.27	1.62	4.82	1.62	4.18	1.62	3.86	1.62	4.13
														1.63	3.1	1.63	3.24	1.63	4.78	1.63	4.13	1.63	3.83	1.63	4.05
														1.64	3.17	1.64	3.24	1.64	4.6	1.64	4.03	1.64	3.78	1.64	4.04
														1.64	3.26	1.64	3.28	1.64	4.44	1.64	3.92	1.64	3.82	1.64	4.05
														1.65	3.21	1.65	3.28	1.65	4.3	1.65	3.8	1.65	3.87	1.65	4
														1.66	3.15	1.66	3.29	1.66	4.21	1.66	3.75	1.66	3.88	1.66	4.04
														1.66	3.11	1.66	3.31	1.66	4	1.66	3.77	1.66	3.9	1.66	4.06
														1.67	3.09	1.67	3.25	1.67	3.96	1.67	3.74	1.67	3.9	1.67	4.01
														1.68	2.98	1.68	3.21	1.68	3.89	1.68	3.62	1.68	3.83	1.68	3.9
														1.68	2.87	1.68	3.11	1.68	3.91	1.68	3.65	1.68	3.79	1.68	3.88
														1.69	2.77	1.69	3.01	1.69	3.89	1.69	3.72	1.69	3.74	1.69	3.93
														1.7	2.6	1.7	2.95	1.7	3.86	1.7	3.72	1.7	3.68	1.7	3.99
														1.7	2.42	1.7	2.85	1.7	3.86	1.7	3.66	1.7	3.61	1.7	3.98
														1.71	2.27	1.71	2.82	1.71	3.84	1.71	3.58	1.71	3.54	1.71	3.96
														1.72	2.16	1.72	2.82	1.72	3.99	1.72	3.54	1.72	3.49	1.72	3.92
														1.72	2.09	1.72	2.81	1.72	4.11	1.72	3.5	1.72	3.44	1.72	3.95
														1.73	1.99	1.73	2.79	1.73	4.11	1.73	3.51	1.73	3.34	1.73	3.95
														1.74	2	1.74	2.87	1.74	4.1	1.74	3.48	1.74	3.36	1.74	3.9
														1.74	1.92	1.74	2.96	1.74	4.02	1.74	3.44	1.74	3.37	1.74	3.85
														1.75	1.86	1.75	2.96	1.75	3.95	1.75	3.5	1.75	3.38	1.75	3.78
														1.76	1.84	1.76	2.94	1.76	3.92	1.76	3.48	1.76	3.41	1.76	3.67
														1.76	1.82	1.76	2.9	1.76	3.85	1.76	3.41	1.76	3.34	1.76	3.53
														1.77	1.81	1.77	2.85	1.77	3.79	1.77	3.38	1.77	3.3	1.77	3.48
														1.78	1.81	1.78	2.8	1.78	3.72	1.78	3.37	1.78	3.26	1.78	3.36
														1.78	1.77	1.78	2.76	1.78	3.69	1.78	3.37	1.78	3.23	1.78	3.36
														1.79	1.75	1.79	2.77	1.79	3.61	1.79	3.35	1.79	3.31	1.79	3.45
														1.8	1.73	1.8	2.75	1.8	3.56	1.8	3.36	1.8	3.31	1.8	3.49
														1.8	1.72	1.8	2.71	1.8	3.62	1.8	3.34	1.8	3.2	1.8	3.46
														1.81	1.7	1.81	2.71	1.81	3.56	1.81	3.27	1.81	3.16	1.81	3.47
														1.82	1.66	1.82	2.71	1.82	3.54	1.82	3.29	1.82	3.18	1.82	3.48
														1.82	1.61	1.82	2.67	1.82	3.54	1.82	3.3	1.82	3.21	1.82	3.49
														1.83	1.59	1.83	2.64	1.83	3.6	1.83	3.3	1.83	3.21	1.83	3.51
														1.84	1.59	1.84	2.61	1.84	3.57	1.84	3.29	1.84	3.22	1.84	3.48
														1.84	1.6	1.84	2.61	1.84	3.48	1.84	3.22	1.84	3.2	1.84	3.45
														1.85	1.65	1.85	2.69	1.85	3.51	1.85	3.21	1.85	3.19	1.85	3.34
														1.86	1.67	1.86	2.74	1.86	3.55	1.86	3.25	1.86	3.17	1.86	3.27
														1.86	1.68	1.86	2.79	1.86	3.62	1.86	3.29	1.86	3.11	1.86	3.22
														1.87	1.68	1.87	2.88	1.87	3.73	1.87	3.29	1.87	3.07	1.87	3.17
														1.88	1.63	1.88	2.93	1.88	3.67	1.88	3.31	1.88	3.05	1.88	3.1
														1.88	1.64	1.88	2.94	1.88	3.64	1.88	3.35	1.88	3.04	1.88	3.1
														1.89	1.61	1.89	2.92	1.89	3.67	1.89	3.33	1.89	2.98	1.89	3.07
														1.9	1.58	1.9	2.85	1.9	3.63	1.9	3.31	1.9	2.93	1.9	3.07
														1.9	1.52	1.9	2.76	1.9	3.67	1.9	3.28	1.9	2.9	1.9	3.03
														1.91	1.48	1.91	2.67	1.91	3.58	1.91	3.18	1.91	2.85	1.91	2.9
														1.92	1.47	1.92	2.58	1.92	3.53	1.92	3.08	1.92	2.74	1.92	2.93
														1.92	1.45	1.92	2.51	1.92	3.42	1.92	2.96	1.92	2.76	1.92	2.94
														1.93	1.43	1.93	2.4	1.93	3.31	1.93	2.86	1.93	2.74	1.93	2.92
														1.93	1.43	1.93	2.37	1.93	3.25	1.93	2.77	1.93	2.6	1.93	2.81
														1.94	1.41	1.94	2.41	1.94	3.11	1.94	2.69	1.94	2.5	1.94	2.73
														1.95	1.39	1.95	2.45	1.95	3.09	1.95	2.67	1.95	2.39	1.95	2.68
														1.95	1.37	1.95	2.48	1.95	3.12	1.95	2.62	1.95	2.32	1.95	2.61
														1.96	1.36	1.96	2.52	1.96	3.24	1.96	2.64	1.96	2.24	1.96	2.56
														1.97	1.36	1.97	2.5	1.97	3.2	1.97	2.7	1.97	2.16	1.97	2.52
														1.97	1.38	1.97	2.48	1.97	3.17	1.97	2.67	1.97	2.06	1.97	2.5
														1.98	1.37	1.98	2.49	1.98	3.22	1.98	2.65	1.98	2.02	1.98	2.4
														1.99	1.37	1.99	2.51	1.99	3.17	1.99	2.66	1.99	2.05	1.99	2.33
														1.99	1.37	1.99	2.55	1.99	3.17	1.99	2.63	1.99	2.06	1.99	2.33
														2	1.36	2	2.57	2	3.22	2	2.59	2	2.06	2	2.27
														2.01	1.41	2.01	2.57	2.01	3.18	2.01	2.57	2.01	2.04	2.01	2.23
														2.01	1.43	2.01	2.56	2.01	3.14	2.01	2.51	2.01	2.04	2.01	2.25
														2.02	1.39	2.02	2.55	2.02	3.09	2.02	2.48	2.02	2.06	2.02	2.23
														2.03	1.36	2.03	2.55	2.03	3	2.03	2.44	2.03	2.06	2.03	2.28
														2.03	1.32	2.03	2.53	2.03	2.99	2.03	2.4	2.03	2.06	2.03	2.2
														2.04	1.29	2.04	2.51	2.04	2.89	2.04	2.32	2.04	2.03	2.04	2.19
														2.05	1.32	2.05	2.52	2.05	2.9	2.05	2.3	2.05	1.98	2.05	2.2
														2.05	1.34	2.05	2.54	2.05	2.87	2.05	2.28	2.05	1.96	2.05	2.22
														2.06	1.37	2.06	2.53	2.06	2.88	2.06	2.27	2.06	1.94	2.06	2.21
														2.07	1.4	2.07	2.52	2.07	2.87	2.07	2.24	2.07	1.9	2.07	2.2
														2.07	1.37	2.07	2.53	2.07	2.81	2.07	2.21	2.07	1.89	2.07	2.17
														2.08	1.36	2.08	2.5	2.08	2.82	2.08	2.22	2.08	1.86	2.08	2.11
														2.09	1.36	2.09	2.5	2.09	2.79	2.09	2.19	2.09	1.85	2.09	2.04
														2.09	1.33	2.09	2.46	2.09	2.75	2.09	2.17	2.09	1.82	2.09	2
														2.1	1.35	2.1	2.44	2.1	2.71	2.1	2.18	2.1	1.82	2.1	2.02
														2.11	1.38	2.11	2.43	2.11	2.67	2.11	2.19	2.11	1.81	2.11	2.02
														2.11	1.37	2.11	2.43	2.11	2.69	2.11	2.15	2.11	1.79	2.11	2
														2.12	1.34	2.12	2.45	2.12	2.55	2.12	2.06	2.12	1.79	2.12	1.98
														2.13	1.31	2.13	2.47	2.13	2.47	2.13	1.95	2.13	1.74	2.13	1.92
														2.13	1.3	2.13	2.45	2.13	2.42	2.13	1.9	2.13	1.69	2.13	1.84
														2.14	1.34	2.14	2.45	2.14	2.49	2.14	1.91	2.14	1.6	2.14	1.8
														2.15	1.33	2.15	2.43	2.15	2.54	2.15	1.9	2.15	1.56	2.15	1.76
														2.15	1.35	2.15	2.43	2.15	2.54	2.15	1.9	2.15	1.52	2.15	1.7
														2.16	1.35	2.16	2.42	2.16	2.54	2.16	1.86	2.16	1.48	2.16	1.62
														2.17	1.34	2.17	2.37	2.17	2.56	2.17	1.84	2.17	1.41	2.17	1.54
														2.17	1.32	2.17	2.32	2.17	2.53	2.17	1.81	2.17	1.4	2.17	1.49
														2.18	1.31	2.18	2.25	2.18	2.48	2.18	1.81	2.18	1.4	2.18	1.44
														2.19	1.27	2.19	2.24	2.19	2.43	2.19	1.83	2.19	1.44	2.19	1.43
														2.19	1.28	2.19	2.25	2.19	2.43	2.19	1.88	2.19	1.46	2.19	1.43
														2.2	1.28	2.2	2.3	2.2	2.35	2.2	1.88	2.2	1.46	2.2	1.45
														2.21	1.24	2.21	2.33	2.21	2.3	2.21	1.86	2.21	1.44	2.21	1.46
														2.21	1.22	2.21	2.37	2.21	2.24	2.21	1.81	2.21	1.44	2.21	1.43
														2.22	1.18	2.22	2.42	2.22	2.18	2.22	1.77	2.22	1.44	2.22	1.39
														2.23	1.15	2.23	2.45	2.23	2.18	2.23	1.71	2.23	1.41	2.23	1.33
														2.23	1.18	2.23	2.44	2.23	2.18	2.23	1.66	2.23	1.44	2.23	1.32
														2.24	1.25	2.24	2.41	2.24	2.15	2.24	1.63	2.24	1.48	2.24	1.32
														2.25	1.3	2.25	2.43	2.25	2.15	2.25	1.58	2.25	1.49	2.25	1.33
														2.25	1.3	2.25	2.44	2.25	2.16	2.25	1.53	2.25	1.47	2.25	1.36
														2.26	1.28	2.26	2.38	2.26	2.12	2.26	1.51	2.26	1.41	2.26	1.38
														2.26	1.26	2.26	2.3	2.26	2.08	2.26	1.51	2.26	1.36	2.26	1.43
														2.27	1.23	2.27	2.24	2.27	2.08	2.27	1.51	2.27	1.31	2.27	1.42
														2.28	1.19	2.28	2.16	2.28	2.03	2.28	1.51	2.28	1.25	2.28	1.4
														2.28	1.17	2.28	2.14	2.28	1.98	2.28	1.51	2.28	1.19	2.28	1.39
														2.29	1.15	2.29	2.11	2.29	1.93	2.29	1.48	2.29	1.12	2.29	1.36
														2.3	1.13	2.3	2.14	2.3	1.95	2.3	1.47	2.3	1.07	2.3	1.32
														2.3	1.11	2.3	2.17	2.3	1.94	2.3	1.44	2.3	1.02	2.3	1.26
														2.31	1.08	2.31	2.13	2.31	1.86	2.31	1.39	2.31	0.942	2.31	1.19
														2.32	1.07	2.32	2.14	2.32	1.84	2.32	1.37	2.32	0.952	2.32	1.19
														2.32	1.08	2.32	2.15	2.32	1.83	2.32	1.4	2.32	1	2.32	1.19
														2.33	1.09	2.33	2.17	2.33	1.82	2.33	1.39	2.33	1.04	2.33	1.14
														2.34	1.13	2.34	2.15	2.34	1.82	2.34	1.37	2.34	1.04	2.34	1.16
														2.34	1.14	2.34	2.13	2.34	1.78	2.34	1.34	2.34	1.08	2.34	1.19
														2.35	1.1	2.35	2.09	2.35	1.74	2.35	1.31	2.35	1.08	2.35	1.19
														2.36	1.09	2.36	2.1	2.36	1.76	2.36	1.25	2.36	1.07	2.36	1.16
														2.36	1.07	2.36	2.05	2.36	1.79	2.36	1.15	2.36	1.06	2.36	1.13
														2.37	1.09	2.37	1.99	2.37	1.76	2.37	1.09	2.37	1.09	2.37	1.1
														2.38	1.08	2.38	1.96	2.38	1.72	2.38	1.02	2.38	1.09	2.38	1.07
														2.38	1.06	2.38	1.94	2.38	1.71	2.38	1.03	2.38	1.08	2.38	1.04
														2.39	1.04	2.39	1.89	2.39	1.66	2.39	1.08	2.39	1.07	2.39	1.07
														2.4	1	2.4	1.9	2.4	1.66	2.4	1.12	2.4	1.05	2.4	1.1
														2.4	0.964	2.4	1.93	2.4	1.66	2.4	1.15	2.4	1.04	2.4	1.07
														2.41	0.951	2.41	1.97	2.41	1.66	2.41	1.2	2.41	1.04	2.41	1.07
														2.42	0.925	2.42	1.98	2.42	1.68	2.42	1.24	2.42	1.03	2.42	1.07
														2.42	0.928	2.42	1.96	2.42	1.68	2.42	1.27	2.42	0.995	2.42	1.08
														2.43	0.919	2.43	1.98	2.43	1.71	2.43	1.27	2.43	0.989	2.43	1.09
														2.44	0.909	2.44	2	2.44	1.69	2.44	1.26	2.44	0.954	2.44	1.08
														2.44	0.877	2.44	1.98	2.44	1.65	2.44	1.24	2.44	0.89	2.44	1.04
														2.45	0.858	2.45	1.93	2.45	1.63	2.45	1.18	2.45	0.869	2.45	1.03
														2.46	0.85	2.46	1.87	2.46	1.65	2.46	1.11	2.46	0.882	2.46	0.994
														2.46	0.882	2.46	1.81	2.46	1.6	2.46	1.05	2.46	0.888	2.46	0.938
														2.47	0.929	2.47	1.77	2.47	1.56	2.47	1.02	2.47	0.888	2.47	0.925
														2.48	0.95	2.48	1.74	2.48	1.51	2.48	1.03	2.48	0.905	2.48	0.904
														2.48	0.997	2.48	1.72	2.48	1.46	2.48	1.04	2.48	0.93	2.48	0.924
														2.49	1.02	2.49	1.73	2.49	1.4	2.49	1.02	2.49	0.929	2.49	0.922
														2.5	1.01	2.5	1.78	2.5	1.44	2.5	1.03	2.5	0.906	2.5	0.933
														2.5	1.01	2.5	1.84	2.5	1.45	2.5	1.04	2.5	0.893	2.5	0.906
														2.51	0.983	2.51	1.84	2.51	1.43	2.51	1	2.51	0.831	2.51	0.913
														2.52	0.977	2.52	1.82	2.52	1.41	2.52	0.986	2.52	0.774	2.52	0.919
														2.52	0.95	2.52	1.82	2.52	1.4	2.52	0.97	2.52	0.731	2.52	0.899
														2.53	0.9	2.53	1.84	2.53	1.37	2.53	0.937	2.53	0.693	2.53	0.866
														2.54	0.889	2.54	1.87	2.54	1.34	2.54	0.962	2.54	0.702	2.54	0.889
														2.54	0.868	2.54	1.88	2.54	1.36	2.54	0.977	2.54	0.731	2.54	0.859
														2.55	0.87	2.55	1.85	2.55	1.37	2.55	0.963	2.55	0.758	2.55	0.813
														2.56	0.895	2.56	1.84	2.56	1.39	2.56	1	2.56	0.78	2.56	0.845
														2.56	0.926	2.56	1.82	2.56	1.41	2.56	1.04	2.56	0.811	2.56	0.875
														2.57	0.942	2.57	1.8	2.57	1.42	2.57	1.06	2.57	0.84	2.57	0.913
														2.58	0.961	2.58	1.77	2.58	1.47	2.58	1.1	2.58	0.861	2.58	0.937
														2.58	0.969	2.58	1.75	2.58	1.51	2.58	1.09	2.58	0.865	2.58	0.984
														2.59	0.99	2.59	1.73	2.59	1.53	2.59	1.06	2.59	0.842	2.59	1.01
														2.59	1	2.59	1.69	2.59	1.47	2.59	1.03	2.59	0.839	2.59	1.02
														2.6	1.01	2.6	1.68	2.6	1.47	2.6	0.996	2.6	0.826	2.6	1.04
														2.61	0.994	2.61	1.67	2.61	1.42	2.61	0.925	2.61	0.835	2.61	1.01
														2.61	1.02	2.61	1.67	2.61	1.35	2.61	0.834	2.61	0.852	2.61	0.97
														2.62	1.03	2.62	1.64	2.62	1.28	2.62	0.774	2.62	0.869	2.62	0.927
														2.63	1.02	2.63	1.66	2.63	1.26	2.63	0.795	2.63	0.878	2.63	0.887
														2.63	1.02	2.63	1.67	2.63	1.24	2.63	0.809	2.63	0.878	2.63	0.826
														2.64	1.03	2.64	1.69	2.64	1.24	2.64	0.815	2.64	0.874	2.64	0.818
														2.65	1.02	2.65	1.67	2.65	1.2	2.65	0.824	2.65	0.836	2.65	0.786
														2.65	1	2.65	1.68	2.65	1.2	2.65	0.827	2.65	0.829	2.65	0.747
														2.66	0.954	2.66	1.7	2.66	1.18	2.66	0.815	2.66	0.841	2.66	0.716
														2.67	0.955	2.67	1.72	2.67	1.16	2.67	0.881	2.67	0.846	2.67	0.76
														2.67	0.932	2.67	1.7	2.67	1.17	2.67	0.912	2.67	0.869	2.67	0.736
														2.68	0.903	2.68	1.68	2.68	1.15	2.68	0.908	2.68	0.869	2.68	0.739
														2.69	0.868	2.69	1.69	2.69	1.13	2.69	0.927	2.69	0.849	2.69	0.792
														2.69	0.849	2.69	1.67	2.69	1.12	2.69	0.928	2.69	0.822	2.69	0.79
														2.7	0.816	2.7	1.65	2.7	1.12	2.7	0.902	2.7	0.79	2.7	0.778
														2.71	0.799	2.71	1.6	2.71	1.09	2.71	0.867	2.71	0.764	2.71	0.76
														2.71	0.805	2.71	1.55	2.71	1.07	2.71	0.837	2.71	0.732	2.71	0.77
														2.72	0.798	2.72	1.49	2.72	1.08	2.72	0.841	2.72	0.68	2.72	0.753
														2.73	0.799	2.73	1.44	2.73	1.07	2.73	0.841	2.73	0.615	2.73	0.723
														2.73	0.82	2.73	1.39	2.73	1.13	2.73	0.85	2.73	0.565	2.73	0.722
														2.74	0.776	2.74	1.35	2.74	1.13	2.74	0.817	2.74	0.567	2.74	0.733
														2.75	0.767	2.75	1.37	2.75	1.13	2.75	0.782	2.75	0.579	2.75	0.702
														2.75	0.76	2.75	1.41	2.75	1.15	2.75	0.757	2.75	0.616	2.75	0.722
														2.76	0.767	2.76	1.4	2.76	1.19	2.76	0.742	2.76	0.608	2.76	0.705
														2.77	0.795	2.77	1.4	2.77	1.2	2.77	0.705	2.77	0.607	2.77	0.712
														2.77	0.842	2.77	1.39	2.77	1.23	2.77	0.67	2.77	0.611	2.77	0.7
														2.78	0.867	2.78	1.42	2.78	1.2	2.78	0.667	2.78	0.604	2.78	0.701
														2.79	0.899	2.79	1.43	2.79	1.18	2.79	0.664	2.79	0.621	2.79	0.705
														2.79	0.9	2.79	1.44	2.79	1.15	2.79	0.654	2.79	0.642	2.79	0.7
														2.8	0.924	2.8	1.45	2.8	1.09	2.8	0.658	2.8	0.627	2.8	0.697
														2.81	0.942	2.81	1.45	2.81	1.05	2.81	0.681	2.81	0.647	2.81	0.678
														2.81	0.947	2.81	1.42	2.81	1.02	2.81	0.707	2.81	0.637	2.81	0.674
														2.82	0.933	2.82	1.39	2.82	0.986	2.82	0.714	2.82	0.62	2.82	0.675
														2.83	0.906	2.83	1.38	2.83	0.986	2.83	0.743	2.83	0.629	2.83	0.666
														2.83	0.849	2.83	1.39	2.83	0.998	2.83	0.741	2.83	0.634	2.83	0.656
														2.84	0.812	2.84	1.41	2.84	0.965	2.84	0.726	2.84	0.644	2.84	0.646
														2.85	0.775	2.85	1.42	2.85	0.962	2.85	0.713	2.85	0.647	2.85	0.639
														2.85	0.749	2.85	1.44	2.85	0.973	2.85	0.688	2.85	0.637	2.85	0.625
														2.86	0.733	2.86	1.4	2.86	0.975	2.86	0.66	2.86	0.604	2.86	0.592
														2.87	0.757	2.87	1.35	2.87	0.96	2.87	0.644	2.87	0.59	2.87	0.613
														2.87	0.775	2.87	1.31	2.87	0.942	2.87	0.613	2.87	0.578	2.87	0.592
														2.88	0.795	2.88	1.3	2.88	0.933	2.88	0.624	2.88	0.608	2.88	0.578
														2.89	0.812	2.89	1.31	2.89	0.903	2.89	0.646	2.89	0.629	2.89	0.595
														2.89	0.847	2.89	1.32	2.89	0.926	2.89	0.67	2.89	0.616	2.89	0.618
														2.9	0.884	2.9	1.33	2.9	0.923	2.9	0.662	2.9	0.593	2.9	0.667
														2.91	0.909	2.91	1.29	2.91	0.918	2.91	0.659	2.91	0.551	2.91	0.673
														2.91	0.898	2.91	1.3	2.91	0.914	2.91	0.667	2.91	0.528	2.91	0.703
														2.92	0.867	2.92	1.28	2.92	0.915	2.92	0.652	2.92	0.521	2.92	0.671
														2.92	0.832	2.92	1.28	2.92	0.932	2.92	0.643	2.92	0.541	2.92	0.663
														2.93	0.795	2.93	1.28	2.93	0.95	2.93	0.614	2.93	0.548	2.93	0.644
														2.94	0.73	2.94	1.29	2.94	0.946	2.94	0.586	2.94	0.55	2.94	0.603
														2.94	0.7	2.94	1.28	2.94	0.961	2.94	0.546	2.94	0.57	2.94	0.575
														2.95	0.682	2.95	1.29	2.95	0.973	2.95	0.528	2.95	0.565	2.95	0.564
														2.96	0.67	2.96	1.25	2.96	0.96	2.96	0.544	2.96	0.586	2.96	0.548
														2.96	0.683	2.96	1.2	2.96	0.922	2.96	0.529	2.96	0.595	2.96	0.532
														2.97	0.715	2.97	1.18	2.97	0.877	2.97	0.546	2.97	0.633	2.97	0.536
														2.98	0.754	2.98	1.19	2.98	0.836	2.98	0.568	2.98	0.626	2.98	0.539
														2.98	0.795	2.98	1.17	2.98	0.835	2.98	0.594	2.98	0.608	2.98	0.573
														2.99	0.805	2.99	1.13	2.99	0.85	2.99	0.644	2.99	0.597	2.99	0.604
														3	0.824	3	1.11	3	0.84	3	0.662	3	0.571	3	0.652
														3	0.839	3	1.08	3	0.857	3	0.628	3	0.545	3	0.624
														3.01	0.809	3.01	1.05	3.01	0.895	3.01	0.6	3.01	0.54	3.01	0.589
														3.02	0.781	3.02	1.06	3.02	0.862	3.02	0.578	3.02	0.524	3.02	0.553
														3.02	0.773	3.02	1.13	3.02	0.86	3.02	0.562	3.02	0.539	3.02	0.54
														3.03	0.749	3.03	1.18	3.03	0.852	3.03	0.525	3.03	0.542	3.03	0.517
														3.04	0.71	3.04	1.23	3.04	0.829	3.04	0.513	3.04	0.525	3.04	0.504
														3.04	0.677	3.04	1.26	3.04	0.811	3.04	0.518	3.04	0.531	3.04	0.507
														3.05	0.648	3.05	1.28	3.05	0.755	3.05	0.499	3.05	0.532	3.05	0.455
														3.06	0.636	3.06	1.31	3.06	0.748	3.06	0.508	3.06	0.541	3.06	0.464
														3.06	0.666	3.06	1.3	3.06	0.776	3.06	0.542	3.06	0.543	3.06	0.469
														3.07	0.664	3.07	1.26	3.07	0.771	3.07	0.557	3.07	0.544	3.07	0.464
														3.08	0.681	3.08	1.23	3.08	0.795	3.08	0.565	3.08	0.589	3.08	0.501
														3.08	0.681	3.08	1.2	3.08	0.828	3.08	0.576	3.08	0.59	3.08	0.516
														3.09	0.671	3.09	1.16	3.09	0.827	3.09	0.586	3.09	0.59	3.09	0.511
														3.1	0.655	3.1	1.09	3.1	0.808	3.1	0.524	3.1	0.577	3.1	0.469
														3.1	0.639	3.1	1.04	3.1	0.768	3.1	0.464	3.1	0.576	3.1	0.436
														3.11	0.62	3.11	1.03	3.11	0.728	3.11	0.44	3.11	0.521	3.11	0.437
														3.12	0.591	3.12	1.01	3.12	0.708	3.12	0.434	3.12	0.473	3.12	0.433
														3.12	0.596	3.12	1.03	3.12	0.703	3.12	0.471	3.12	0.47	3.12	0.446
														3.13	0.589	3.13	1.04	3.13	0.692	3.13	0.491	3.13	0.468	3.13	0.465
														3.14	0.602	3.14	1.02	3.14	0.68	3.14	0.495	3.14	0.449	3.14	0.467
														3.14	0.603	3.14	1.03	3.14	0.704	3.14	0.499	3.14	0.46	3.14	0.477
														3.15	0.641	3.15	1.07	3.15	0.681	3.15	0.515	3.15	0.441	3.15	0.503
														3.16	0.663	3.16	1.1	3.16	0.663	3.16	0.525	3.16	0.446	3.16	0.514
														3.16	0.68	3.16	1.08	3.16	0.636	3.16	0.535	3.16	0.445	3.16	0.51
														3.17	0.672	3.17	1.08	3.17	0.629	3.17	0.546	3.17	0.459	3.17	0.527
														3.18	0.677	3.18	1.1	3.18	0.64	3.18	0.554	3.18	0.479	3.18	0.519
														3.18	0.666	3.18	1.09	3.18	0.587	3.18	0.513	3.18	0.485	3.18	0.473
														3.19	0.666	3.19	1.09	3.19	0.549	3.19	0.5	3.19	0.48	3.19	0.454
														3.2	0.684	3.2	1.08	3.2	0.57	3.2	0.479	3.2	0.475	3.2	0.408
														3.2	0.691	3.2	1.06	3.2	0.57	3.2	0.454	3.2	0.46	3.2	0.387
														3.21	0.688	3.21	1.01	3.21	0.594	3.21	0.468	3.21	0.466	3.21	0.422
														3.22	0.699	3.22	0.994	3.22	0.629	3.22	0.481	3.22	0.468	3.22	0.442
														3.22	0.712	3.22	0.985	3.22	0.656	3.22	0.477	3.22	0.466	3.22	0.452
														3.23	0.732	3.23	0.97	3.23	0.659	3.23	0.457	3.23	0.475	3.23	0.442
														3.24	0.749	3.24	0.992	3.24	0.677	3.24	0.463	3.24	0.503	3.24	0.461
														3.24	0.735	3.24	1	3.24	0.669	3.24	0.468	3.24	0.497	3.24	0.49
														3.25	0.717	3.25	1.03	3.25	0.658	3.25	0.481	3.25	0.505	3.25	0.481
														3.25	0.705	3.25	1.04	3.25	0.665	3.25	0.507	3.25	0.527	3.25	0.496
														3.26	0.675	3.26	1.02	3.26	0.654	3.26	0.53	3.26	0.535	3.26	0.473
														3.27	0.658	3.27	0.984	3.27	0.612	3.27	0.519	3.27	0.527	3.27	0.451
														3.27	0.648	3.27	0.965	3.27	0.598	3.27	0.507	3.27	0.546	3.27	0.441
														3.28	0.657	3.28	0.941	3.28	0.554	3.28	0.478	3.28	0.525	3.28	0.428
														3.29	0.648	3.29	0.887	3.29	0.528	3.29	0.456	3.29	0.51	3.29	0.425
														3.29	0.653	3.29	0.847	3.29	0.524	3.29	0.446	3.29	0.462	3.29	0.431
														3.3	0.64	3.3	0.84	3.3	0.532	3.3	0.432	3.3	0.41	3.3	0.431
														3.31	0.61	3.31	0.844	3.31	0.568	3.31	0.408	3.31	0.363	3.31	0.43
														3.31	0.563	3.31	0.827	3.31	0.582	3.31	0.386	3.31	0.328	3.31	0.431
														3.32	0.562	3.32	0.802	3.32	0.612	3.32	0.383	3.32	0.299	3.32	0.43
														3.33	0.583	3.33	0.813	3.33	0.649	3.33	0.381	3.33	0.295	3.33	0.426
														3.33	0.592	3.33	0.853	3.33	0.661	3.33	0.375	3.33	0.308	3.33	0.43
														3.34	0.577	3.34	0.864	3.34	0.673	3.34	0.419	3.34	0.359	3.34	0.429
														3.35	0.571	3.35	0.88	3.35	0.658	3.35	0.414	3.35	0.357	3.35	0.42
														3.35	0.57	3.35	0.897	3.35	0.609	3.35	0.381	3.35	0.376	3.35	0.381
														3.36	0.577	3.36	0.888	3.36	0.585	3.36	0.376	3.36	0.392	3.36	0.346
														3.37	0.589	3.37	0.897	3.37	0.552	3.37	0.39	3.37	0.414	3.37	0.336
														3.37	0.616	3.37	0.919	3.37	0.526	3.37	0.379	3.37	0.422	3.37	0.341
														3.38	0.633	3.38	0.927	3.38	0.523	3.38	0.382	3.38	0.444	3.38	0.365
														3.39	0.636	3.39	0.935	3.39	0.52	3.39	0.362	3.39	0.44	3.39	0.378
														3.39	0.638	3.39	0.922	3.39	0.538	3.39	0.36	3.39	0.426	3.39	0.375
														3.4	0.633	3.4	0.899	3.4	0.561	3.4	0.348	3.4	0.401	3.4	0.376
														3.41	0.655	3.41	0.894	3.41	0.598	3.41	0.355	3.41	0.404	3.41	0.379
														3.41	0.654	3.41	0.882	3.41	0.599	3.41	0.34	3.41	0.409	3.41	0.359
														3.42	0.651	3.42	0.865	3.42	0.607	3.42	0.347	3.42	0.445	3.42	0.356
														3.43	0.661	3.43	0.873	3.43	0.612	3.43	0.358	3.43	0.453	3.43	0.353
														3.43	0.663	3.43	0.848	3.43	0.597	3.43	0.354	3.43	0.447	3.43	0.338
														3.44	0.629	3.44	0.817	3.44	0.539	3.44	0.325	3.44	0.411	3.44	0.323
														3.45	0.584	3.45	0.799	3.45	0.477	3.45	0.324	3.45	0.395	3.45	0.309
														3.45	0.566	3.45	0.773	3.45	0.47	3.45	0.311	3.45	0.356	3.45	0.293
														3.46	0.565	3.46	0.766	3.46	0.448	3.46	0.325	3.46	0.341	3.46	0.328
														3.47	0.541	3.47	0.793	3.47	0.44	3.47	0.318	3.47	0.34	3.47	0.335
														3.47	0.527	3.47	0.797	3.47	0.457	3.47	0.32	3.47	0.342	3.47	0.349
														3.48	0.496	3.48	0.782	3.48	0.446	3.48	0.291	3.48	0.29	3.48	0.359
														3.49	0.489	3.49	0.805	3.49	0.438	3.49	0.312	3.49	0.317	3.49	0.386
														3.49	0.452	3.49	0.772	3.49	0.44	3.49	0.302	3.49	0.321	3.49	0.382
														3.5	0.463	3.5	0.766	3.5	0.444	3.5	0.321	3.5	0.351	3.5	0.387
														3.51	0.489	3.51	0.788	3.51	0.468	3.51	0.343	3.51	0.352	3.51	0.382
														3.51	0.523	3.51	0.792	3.51	0.494	3.51	0.369	3.51	0.365	3.51	0.386
														3.52	0.544	3.52	0.797	3.52	0.471	3.52	0.379	3.52	0.372	3.52	0.386
														3.53	0.528	3.53	0.774	3.53	0.461	3.53	0.394	3.53	0.362	3.53	0.379
														3.53	0.51	3.53	0.726	3.53	0.471	3.53	0.391	3.53	0.352	3.53	0.363
														3.54	0.517	3.54	0.691	3.54	0.463	3.54	0.379	3.54	0.341	3.54	0.372
														3.55	0.526	3.55	0.686	3.55	0.481	3.55	0.381	3.55	0.316	3.55	0.36
														3.55	0.533	3.55	0.699	3.55	0.506	3.55	0.385	3.55	0.331	3.55	0.355
														3.56	0.535	3.56	0.723	3.56	0.544	3.56	0.387	3.56	0.359	3.56	0.352
														3.57	0.542	3.57	0.718	3.57	0.581	3.57	0.366	3.57	0.366	3.57	0.351
														3.57	0.531	3.57	0.71	3.57	0.581	3.57	0.347	3.57	0.352	3.57	0.367
														3.58	0.529	3.58	0.715	3.58	0.591	3.58	0.348	3.58	0.368	3.58	0.395
														3.58	0.556	3.58	0.729	3.58	0.598	3.58	0.352	3.58	0.372	3.58	0.43
														3.59	0.577	3.59	0.76	3.59	0.608	3.59	0.381	3.59	0.399	3.59	0.467
														3.6	0.584	3.6	0.812	3.6	0.61	3.6	0.392	3.6	0.399	3.6	0.462
														3.6	0.613	3.6	0.843	3.6	0.607	3.6	0.389	3.6	0.37	3.6	0.441
														3.61	0.628	3.61	0.864	3.61	0.594	3.61	0.395	3.61	0.353	3.61	0.397
														3.62	0.647	3.62	0.878	3.62	0.578	3.62	0.42	3.62	0.362	3.62	0.363
														3.62	0.629	3.62	0.863	3.62	0.517	3.62	0.415	3.62	0.339	3.62	0.315
														3.63	0.59	3.63	0.813	3.63	0.486	3.63	0.399	3.63	0.343	3.63	0.281
														3.64	0.541	3.64	0.759	3.64	0.443	3.64	0.378	3.64	0.331	3.64	0.242
														3.64	0.526	3.64	0.711	3.64	0.414	3.64	0.348	3.64	0.316	3.64	0.233
														3.65	0.527	3.65	0.674	3.65	0.387	3.65	0.332	3.65	0.319	3.65	0.251
														3.66	0.49	3.66	0.627	3.66	0.376	3.66	0.312	3.66	0.295	3.66	0.248
														3.66	0.467	3.66	0.596	3.66	0.39	3.66	0.292	3.66	0.281	3.66	0.256
														3.67	0.462	3.67	0.579	3.67	0.361	3.67	0.267	3.67	0.269	3.67	0.284
														3.68	0.487	3.68	0.58	3.68	0.363	3.68	0.265	3.68	0.276	3.68	0.316
														3.68	0.52	3.68	0.572	3.68	0.391	3.68	0.263	3.68	0.281	3.68	0.362
														3.69	0.544	3.69	0.582	3.69	0.422	3.69	0.278	3.69	0.297	3.69	0.379
														3.7	0.566	3.7	0.618	3.7	0.463	3.7	0.3	3.7	0.317	3.7	0.388
														3.7	0.57	3.7	0.63	3.7	0.474	3.7	0.306	3.7	0.336	3.7	0.391
														3.71	0.563	3.71	0.629	3.71	0.481	3.71	0.305	3.71	0.347	3.71	0.38
														3.72	0.574	3.72	0.622	3.72	0.483	3.72	0.304	3.72	0.347	3.72	0.361
														3.72	0.56	3.72	0.619	3.72	0.481	3.72	0.308	3.72	0.366	3.72	0.348
														3.73	0.573	3.73	0.622	3.73	0.479	3.73	0.317	3.73	0.377	3.73	0.347
														3.74	0.587	3.74	0.624	3.74	0.48	3.74	0.328	3.74	0.363	3.74	0.345
														3.74	0.591	3.74	0.607	3.74	0.448	3.74	0.33	3.74	0.364	3.74	0.331
														3.75	0.591	3.75	0.585	3.75	0.42	3.75	0.312	3.75	0.346	3.75	0.325
														3.76	0.61	3.76	0.593	3.76	0.421	3.76	0.316	3.76	0.324	3.76	0.301
														3.76	0.608	3.76	0.577	3.76	0.424	3.76	0.291	3.76	0.303	3.76	0.283
														3.77	0.585	3.77	0.55	3.77	0.401	3.77	0.275	3.77	0.278	3.77	0.25
														3.78	0.578	3.78	0.562	3.78	0.399	3.78	0.273	3.78	0.274	3.78	0.264
														3.78	0.58	3.78	0.604	3.78	0.445	3.78	0.283	3.78	0.312	3.78	0.29
														3.79	0.562	3.79	0.618	3.79	0.486	3.79	0.287	3.79	0.31	3.79	0.302
														3.8	0.537	3.8	0.667	3.8	0.517	3.8	0.297	3.8	0.308	3.8	0.324
														3.8	0.518	3.8	0.69	3.8	0.514	3.8	0.293	3.8	0.332	3.8	0.357
														3.81	0.514	3.81	0.69	3.81	0.505	3.81	0.287	3.81	0.358	3.81	0.375
														3.82	0.532	3.82	0.676	3.82	0.501	3.82	0.291	3.82	0.352	3.82	0.386
														3.82	0.528	3.82	0.656	3.82	0.486	3.82	0.299	3.82	0.338	3.82	0.39
														3.83	0.526	3.83	0.643	3.83	0.484	3.83	0.322	3.83	0.367	3.83	0.409
														3.84	0.505	3.84	0.613	3.84	0.436	3.84	0.305	3.84	0.371	3.84	0.41
														3.84	0.466	3.84	0.577	3.84	0.392	3.84	0.291	3.84	0.35	3.84	0.401
														3.85	0.434	3.85	0.519	3.85	0.365	3.85	0.273	3.85	0.313	3.85	0.359
														3.86	0.401	3.86	0.469	3.86	0.333	3.86	0.238	3.86	0.292	3.86	0.313
														3.86	0.423	3.86	0.468	3.86	0.326	3.86	0.221	3.86	0.279	3.86	0.269
														3.87	0.436	3.87	0.475	3.87	0.331	3.87	0.237	3.87	0.263	3.87	0.241
														3.88	0.455	3.88	0.489	3.88	0.323	3.88	0.272	3.88	0.272	3.88	0.235
														3.88	0.463	3.88	0.491	3.88	0.321	3.88	0.278	3.88	0.261	3.88	0.252
														3.89	0.465	3.89	0.499	3.89	0.335	3.89	0.29	3.89	0.261	3.89	0.255
														3.89	0.466	3.89	0.53	3.89	0.345	3.89	0.3	3.89	0.269	3.89	0.283
														3.9	0.46	3.9	0.527	3.9	0.346	3.9	0.315	3.9	0.241	3.9	0.282
														3.91	0.467	3.91	0.532	3.91	0.372	3.91	0.329	3.91	0.226	3.91	0.298
														3.91	0.492	3.91	0.559	3.91	0.4	3.91	0.34	3.91	0.242	3.91	0.318
														3.92	0.491	3.92	0.574	3.92	0.438	3.92	0.335	3.92	0.244	3.92	0.281
														3.93	0.503	3.93	0.6	3.93	0.454	3.93	0.319	3.93	0.271	3.93	0.263
														3.93	0.495	3.93	0.557	3.93	0.473	3.93	0.288	3.93	0.292	3.93	0.262
														3.94	0.473	3.94	0.506	3.94	0.453	3.94	0.26	3.94	0.29	3.94	0.253
														3.95	0.453	3.95	0.487	3.95	0.461	3.95	0.258	3.95	0.277	3.95	0.239
														3.95	0.418	3.95	0.449	3.95	0.446	3.95	0.221	3.95	0.269	3.95	0.204
														3.96	0.415	3.96	0.421	3.96	0.413	3.96	0.205	3.96	0.277	3.96	0.198
														3.97	0.409	3.97	0.385	3.97	0.37	3.97	0.197	3.97	0.293	3.97	0.217
														3.97	0.427	3.97	0.383	3.97	0.354	3.97	0.212	3.97	0.282	3.97	0.236
														3.98	0.434	3.98	0.39	3.98	0.339	3.98	0.245	3.98	0.284	3.98	0.249
														3.99	0.44	3.99	0.385	3.99	0.343	3.99	0.251	3.99	0.274	3.99	0.262
														3.99	0.472	3.99	0.399	3.99	0.364	3.99	0.259	3.99	0.269	3.99	0.283
														4	0.499	4	0.429	4	0.376	4	0.28	4	0.262	4	0.298
														4.01	0.537	4.01	0.459	4.01	0.396	4.01	0.299	4.01	0.275	4.01	0.3
														4.01	0.58	4.01	0.474	4.01	0.42	4.01	0.299	4.01	0.272	4.01	0.299
														4.02	0.581	4.02	0.472	4.02	0.414	4.02	0.282	4.02	0.27	4.02	0.287
														4.03	0.566	4.03	0.476	4.03	0.415	4.03	0.268	4.03	0.261	4.03	0.292
														4.03	0.563	4.03	0.469	4.03	0.399	4.03	0.257	4.03	0.251	4.03	0.287
														4.04	0.537	4.04	0.438	4.04	0.381	4.04	0.236	4.04	0.224	4.04	0.282
														4.05	0.532	4.05	0.459	4.05	0.359	4.05	0.24	4.05	0.242	4.05	0.291
														4.05	0.518	4.05	0.478	4.05	0.341	4.05	0.244	4.05	0.248	4.05	0.26
														4.06	0.52	4.06	0.469	4.06	0.334	4.06	0.249	4.06	0.288	4.06	0.249
														4.07	0.491	4.07	0.431	4.07	0.344	4.07	0.251	4.07	0.307	4.07	0.245
														4.07	0.468	4.07	0.411	4.07	0.31	4.07	0.258	4.07	0.305	4.07	0.237
														4.08	0.449	4.08	0.406	4.08	0.327	4.08	0.266	4.08	0.297	4.08	0.233
														4.09	0.437	4.09	0.417	4.09	0.337	4.09	0.237	4.09	0.294	4.09	0.217
														4.09	0.433	4.09	0.421	4.09	0.319	4.09	0.221	4.09	0.285	4.09	0.218
														4.1	0.44	4.1	0.435	4.1	0.321	4.1	0.233	4.1	0.284	4.1	0.228
														4.11	0.471	4.11	0.454	4.11	0.336	4.11	0.237	4.11	0.261	4.11	0.208
														4.11	0.503	4.11	0.486	4.11	0.332	4.11	0.242	4.11	0.251	4.11	0.182
														4.12	0.549	4.12	0.504	4.12	0.347	4.12	0.249	4.12	0.243	4.12	0.179
														4.13	0.596	4.13	0.515	4.13	0.381	4.13	0.257	4.13	0.247	4.13	0.194
														4.13	0.627	4.13	0.52	4.13	0.401	4.13	0.276	4.13	0.23	4.13	0.2
														4.14	0.646	4.14	0.513	4.14	0.41	4.14	0.308	4.14	0.244	4.14	0.215
														4.15	0.658	4.15	0.506	4.15	0.43	4.15	0.32	4.15	0.288	4.15	0.205
														4.15	0.632	4.15	0.472	4.15	0.439	4.15	0.314	4.15	0.317	4.15	0.209
														4.16	0.59	4.16	0.443	4.16	0.443	4.16	0.302	4.16	0.322	4.16	0.231
														4.17	0.556	4.17	0.423	4.17	0.417	4.17	0.292	4.17	0.327	4.17	0.248
														4.17	0.518	4.17	0.404	4.17	0.399	4.17	0.273	4.17	0.331	4.17	0.284
														4.18	0.494	4.18	0.43	4.18	0.378	4.18	0.258	4.18	0.333	4.18	0.307
														4.19	0.486	4.19	0.459	4.19	0.353	4.19	0.252	4.19	0.321	4.19	0.316
														4.19	0.477	4.19	0.452	4.19	0.384	4.19	0.269	4.19	0.321	4.19	0.342
														4.2	0.469	4.2	0.467	4.2	0.374	4.2	0.289	4.2	0.319	4.2	0.348
														4.2	0.473	4.2	0.5	4.2	0.372	4.2	0.319	4.2	0.324	4.2	0.344
														4.21	0.476	4.21	0.514	4.21	0.394	4.21	0.339	4.21	0.323	4.21	0.332
														4.22	0.484	4.22	0.518	4.22	0.418	4.22	0.341	4.22	0.32	4.22	0.319
														4.22	0.46	4.22	0.498	4.22	0.42	4.22	0.341	4.22	0.317	4.22	0.311
														4.23	0.439	4.23	0.498	4.23	0.413	4.23	0.339	4.23	0.309	4.23	0.29
														4.24	0.409	4.24	0.459	4.24	0.413	4.24	0.315	4.24	0.285	4.24	0.236
														4.24	0.403	4.24	0.421	4.24	0.394	4.24	0.285	4.24	0.273	4.24	0.187
														4.25	0.431	4.25	0.402	4.25	0.389	4.25	0.257	4.25	0.264	4.25	0.19
														4.26	0.44	4.26	0.395	4.26	0.392	4.26	0.228	4.26	0.251	4.26	0.203
														4.26	0.464	4.26	0.377	4.26	0.384	4.26	0.212	4.26	0.199	4.26	0.212
														4.27	0.519	4.27	0.402	4.27	0.376	4.27	0.238	4.27	0.196	4.27	0.249
														4.28	0.548	4.28	0.418	4.28	0.386	4.28	0.23	4.28	0.204	4.28	0.261
														4.28	0.568	4.28	0.419	4.28	0.364	4.28	0.22	4.28	0.209	4.28	0.262
														4.29	0.552	4.29	0.438	4.29	0.344	4.29	0.233	4.29	0.221	4.29	0.257
														4.3	0.545	4.3	0.46	4.3	0.347	4.3	0.258	4.3	0.243	4.3	0.265
														4.3	0.552	4.3	0.466	4.3	0.377	4.3	0.281	4.3	0.302	4.3	0.287
														4.31	0.548	4.31	0.45	4.31	0.392	4.31	0.285	4.31	0.333	4.31	0.301
														4.32	0.538	4.32	0.454	4.32	0.416	4.32	0.296	4.32	0.355	4.32	0.323
														4.32	0.514	4.32	0.439	4.32	0.442	4.32	0.287	4.32	0.355	4.32	0.32
														4.33	0.492	4.33	0.432	4.33	0.413	4.33	0.28	4.33	0.352	4.33	0.296
														4.34	0.473	4.34	0.436	4.34	0.409	4.34	0.294	4.34	0.337	4.34	0.302
														4.34	0.471	4.34	0.429	4.34	0.399	4.34	0.29	4.34	0.328	4.34	0.302
														4.35	0.484	4.35	0.405	4.35	0.381	4.35	0.291	4.35	0.327	4.35	0.303
														4.36	0.467	4.36	0.375	4.36	0.338	4.36	0.286	4.36	0.313	4.36	0.288
														4.36	0.443	4.36	0.371	4.36	0.311	4.36	0.279	4.36	0.316	4.36	0.275
														4.37	0.421	4.37	0.369	4.37	0.278	4.37	0.264	4.37	0.325	4.37	0.247
														4.38	0.423	4.38	0.369	4.38	0.266	4.38	0.266	4.38	0.341	4.38	0.245
														4.38	0.445	4.38	0.383	4.38	0.282	4.38	0.272	4.38	0.361	4.38	0.258
														4.39	0.455	4.39	0.377	4.39	0.309	4.39	0.28	4.39	0.373	4.39	0.27
														4.4	0.483	4.4	0.366	4.4	0.335	4.4	0.293	4.4	0.37	4.4	0.274
														4.4	0.539	4.4	0.364	4.4	0.352	4.4	0.297	4.4	0.387	4.4	0.281
														4.41	0.573	4.41	0.345	4.41	0.399	4.41	0.276	4.41	0.371	4.41	0.275
														4.42	0.59	4.42	0.347	4.42	0.374	4.42	0.251	4.42	0.35	4.42	0.247
														4.42	0.544	4.42	0.315	4.42	0.331	4.42	0.222	4.42	0.307	4.42	0.214
														4.43	0.512	4.43	0.314	4.43	0.318	4.43	0.207	4.43	0.269	4.43	0.213
														4.44	0.465	4.44	0.308	4.44	0.29	4.44	0.197	4.44	0.232	4.44	0.196
														4.44	0.429	4.44	0.3	4.44	0.257	4.44	0.189	4.44	0.216	4.44	0.189
														4.45	0.435	4.45	0.325	4.45	0.251	4.45	0.203	4.45	0.231	4.45	0.218
														4.46	0.437	4.46	0.348	4.46	0.246	4.46	0.199	4.46	0.263	4.46	0.223
														4.46	0.42	4.46	0.357	4.46	0.252	4.46	0.189	4.46	0.269	4.46	0.212
														4.47	0.414	4.47	0.37	4.47	0.249	4.47	0.198	4.47	0.265	4.47	0.231
														4.48	0.448	4.48	0.395	4.48	0.264	4.48	0.193	4.48	0.273	4.48	0.253
														4.48	0.463	4.48	0.394	4.48	0.268	4.48	0.185	4.48	0.282	4.48	0.252
														4.49	0.492	4.49	0.362	4.49	0.258	4.49	0.182	4.49	0.266	4.49	0.229
														4.5	0.506	4.5	0.35	4.5	0.262	4.5	0.187	4.5	0.267	4.5	0.223
														4.5	0.493	4.5	0.326	4.5	0.244	4.5	0.178	4.5	0.267	4.5	0.221
														4.51	0.482	4.51	0.294	4.51	0.229	4.51	0.17	4.51	0.256	4.51	0.202
														4.51	0.476	4.51	0.283	4.51	0.242	4.51	0.158	4.51	0.264	4.51	0.19
														4.52	0.467	4.52	0.288	4.52	0.249	4.52	0.164	4.52	0.265	4.52	0.198
														4.53	0.446	4.53	0.279	4.53	0.25	4.53	0.185	4.53	0.248	4.53	0.222
														4.53	0.45	4.53	0.267	4.53	0.254	4.53	0.2	4.53	0.251	4.53	0.227
														4.54	0.486	4.54	0.294	4.54	0.285	4.54	0.231	4.54	0.263	4.54	0.224
														4.55	0.511	4.55	0.333	4.55	0.313	4.55	0.258	4.55	0.288	4.55	0.222
														4.55	0.52	4.55	0.32	4.55	0.313	4.55	0.264	4.55	0.303	4.55	0.205
														4.56	0.531	4.56	0.334	4.56	0.34	4.56	0.273	4.56	0.31	4.56	0.213
														4.57	0.521	4.57	0.346	4.57	0.337	4.57	0.27	4.57	0.291	4.57	0.206
														4.57	0.502	4.57	0.358	4.57	0.325	4.57	0.265	4.57	0.274	4.57	0.201
														4.58	0.487	4.58	0.35	4.58	0.324	4.58	0.257	4.58	0.274	4.58	0.218
														4.59	0.474	4.59	0.338	4.59	0.304	4.59	0.241	4.59	0.288	4.59	0.225
														4.59	0.45	4.59	0.308	4.59	0.291	4.59	0.203	4.59	0.285	4.59	0.208
														4.6	0.424	4.6	0.292	4.6	0.254	4.6	0.189	4.6	0.26	4.6	0.212
														4.61	0.418	4.61	0.296	4.61	0.25	4.61	0.172	4.61	0.257	4.61	0.228
														4.61	0.382	4.61	0.265	4.61	0.236	4.61	0.136	4.61	0.235	4.61	0.222
														4.62	0.391	4.62	0.253	4.62	0.234	4.62	0.129	4.62	0.231	4.62	0.208
														4.63	0.384	4.63	0.263	4.63	0.228	4.63	0.141	4.63	0.231	4.63	0.208
														4.63	0.363	4.63	0.258	4.63	0.247	4.63	0.173	4.63	0.218	4.63	0.211
														4.64	0.379	4.64	0.254	4.64	0.252	4.64	0.21	4.64	0.213	4.64	0.203
														4.65	0.402	4.65	0.271	4.65	0.266	4.65	0.221	4.65	0.241	4.65	0.206
														4.65	0.434	4.65	0.324	4.65	0.278	4.65	0.235	4.65	0.263	4.65	0.217
														4.66	0.457	4.66	0.332	4.66	0.292	4.66	0.246	4.66	0.256	4.66	0.232
														4.67	0.473	4.67	0.322	4.67	0.296	4.67	0.241	4.67	0.253	4.67	0.238
														4.67	0.492	4.67	0.329	4.67	0.298	4.67	0.242	4.67	0.264	4.67	0.274
														4.68	0.495	4.68	0.318	4.68	0.3	4.68	0.231	4.68	0.27	4.68	0.276
														4.69	0.496	4.69	0.316	4.69	0.289	4.69	0.231	4.69	0.232	4.69	0.276
														4.69	0.477	4.69	0.32	4.69	0.279	4.69	0.224	4.69	0.207	4.69	0.25
														4.7	0.478	4.7	0.322	4.7	0.273	4.7	0.224	4.7	0.193	4.7	0.245
														4.71	0.483	4.71	0.327	4.71	0.267	4.71	0.217	4.71	0.189	4.71	0.261
														4.71	0.464	4.71	0.312	4.71	0.261	4.71	0.201	4.71	0.19	4.71	0.253
														4.72	0.446	4.72	0.29	4.72	0.24	4.72	0.194	4.72	0.198	4.72	0.223
														4.73	0.439	4.73	0.263	4.73	0.234	4.73	0.184	4.73	0.207	4.73	0.198
														4.73	0.441	4.73	0.256	4.73	0.228	4.73	0.183	4.73	0.205	4.73	0.197
														4.74	0.472	4.74	0.266	4.74	0.259	4.74	0.181	4.74	0.232	4.74	0.222
														4.75	0.504	4.75	0.264	4.75	0.275	4.75	0.177	4.75	0.241	4.75	0.26
														4.75	0.514	4.75	0.26	4.75	0.28	4.75	0.174	4.75	0.255	4.75	0.251
														4.76	0.483	4.76	0.261	4.76	0.265	4.76	0.17	4.76	0.268	4.76	0.254
														4.77	0.45	4.77	0.238	4.77	0.28	4.77	0.161	4.77	0.251	4.77	0.246
														4.77	0.427	4.77	0.223	4.77	0.279	4.77	0.162	4.77	0.236	4.77	0.253
														4.78	0.403	4.78	0.227	4.78	0.287	4.78	0.161	4.78	0.235	4.78	0.245
														4.79	0.369	4.79	0.235	4.79	0.275	4.79	0.158	4.79	0.206	4.79	0.221
														4.79	0.352	4.79	0.26	4.79	0.282	4.79	0.173	4.79	0.187	4.79	0.216
														4.8	0.336	4.8	0.271	4.8	0.279	4.8	0.179	4.8	0.166	4.8	0.189
														4.8	0.329	4.8	0.275	4.8	0.276	4.8	0.185	4.8	0.173	4.8	0.193
														4.81	0.343	4.81	0.288	4.81	0.286	4.81	0.2	4.81	0.206	4.81	0.19
														4.82	0.366	4.82	0.298	4.82	0.311	4.82	0.223	4.82	0.216	4.82	0.203
														4.82	0.367	4.82	0.297	4.82	0.303	4.82	0.23	4.82	0.202	4.82	0.177
														4.83	0.394	4.83	0.303	4.83	0.302	4.83	0.245	4.83	0.199	4.83	0.172
														4.84	0.407	4.84	0.305	4.84	0.292	4.84	0.235	4.84	0.22	4.84	0.19
														4.84	0.419	4.84	0.304	4.84	0.292	4.84	0.233	4.84	0.247	4.84	0.196
														4.85	0.41	4.85	0.286	4.85	0.277	4.85	0.241	4.85	0.26	4.85	0.182
														4.86	0.386	4.86	0.272	4.86	0.246	4.86	0.219	4.86	0.246	4.86	0.196
														4.86	0.388	4.86	0.275	4.86	0.248	4.86	0.208	4.86	0.247	4.86	0.228
														4.87	0.409	4.87	0.296	4.87	0.27	4.87	0.217	4.87	0.271	4.87	0.275
														4.88	0.447	4.88	0.34	4.88	0.319	4.88	0.242	4.88	0.304	4.88	0.326
														4.88	0.445	4.88	0.366	4.88	0.349	4.88	0.262	4.88	0.302	4.88	0.333
														4.89	0.433	4.89	0.382	4.89	0.345	4.89	0.269	4.89	0.316	4.89	0.344
														4.9	0.438	4.9	0.36	4.9	0.351	4.9	0.266	4.9	0.319	4.9	0.333
														4.9	0.439	4.9	0.346	4.9	0.359	4.9	0.275	4.9	0.326	4.9	0.316
														4.91	0.448	4.91	0.341	4.91	0.372	4.91	0.281	4.91	0.327	4.91	0.281
														4.92	0.436	4.92	0.317	4.92	0.355	4.92	0.253	4.92	0.309	4.92	0.241
														4.92	0.409	4.92	0.293	4.92	0.342	4.92	0.225	4.92	0.287	4.92	0.192
														4.93	0.375	4.93	0.256	4.93	0.297	4.93	0.199	4.93	0.252	4.93	0.133
														4.94	0.343	4.94	0.224	4.94	0.248	4.94	0.167	4.94	0.195	4.94	0.0888
														4.94	0.339	4.94	0.202	4.94	0.229	4.94	0.158	4.94	0.179	4.94	0.076
														4.95	0.361	4.95	0.183	4.95	0.241	4.95	0.157	4.95	0.181	4.95	0.105
														4.96	0.364	4.96	0.186	4.96	0.234	4.96	0.161	4.96	0.173	4.96	0.139
														4.96	0.404	4.96	0.216	4.96	0.236	4.96	0.175	4.96	0.167	4.96	0.177
														4.97	0.43	4.97	0.23	4.97	0.24	4.97	0.183	4.97	0.178	4.97	0.224
														4.98	0.453	4.98	0.236	4.98	0.258	4.98	0.192	4.98	0.197	4.98	0.269
														4.98	0.455	4.98	0.233	4.98	0.252	4.98	0.204	4.98	0.214	4.98	0.262
														4.99	0.42	4.99	0.233	4.99	0.241	4.99	0.193	4.99	0.213	4.99	0.273
														5	0.417	5	0.224	5	0.253	5	0.2	5	0.218	5	0.283
														5	0.416	5	0.221	5	0.259	5	0.198	5	0.241	5	0.275
														5.01	0.429	5.01	0.241	5.01	0.291	5.01	0.197	5.01	0.271	5.01	0.265
														5.02	0.409	5.02	0.259	5.02	0.302	5.02	0.201	5.02	0.279	5.02	0.243
														5.02	0.394	5.02	0.261	5.02	0.294	5.02	0.186	5.02	0.279	5.02	0.209
														5.03	0.406	5.03	0.258	5.03	0.288	5.03	0.188	5.03	0.26	5.03	0.179
														5.04	0.404	5.04	0.26	5.04	0.297	5.04	0.189	5.04	0.246	5.04	0.162
														5.04	0.414	5.04	0.261	5.04	0.301	5.04	0.19	5.04	0.25	5.04	0.155
														5.05	0.424	5.05	0.283	5.05	0.303	5.05	0.205	5.05	0.251	5.05	0.182
														5.06	0.429	5.06	0.28	5.06	0.303	5.06	0.208	5.06	0.248	5.06	0.155
														5.06	0.421	5.06	0.26	5.06	0.285	5.06	0.208	5.06	0.251	5.06	0.165
														5.07	0.406	5.07	0.248	5.07	0.266	5.07	0.211	5.07	0.239	5.07	0.17
														5.08	0.411	5.08	0.238	5.08	0.265	5.08	0.203	5.08	0.265	5.08	0.187
														5.08	0.415	5.08	0.223	5.08	0.278	5.08	0.182	5.08	0.277	5.08	0.221
														5.09	0.407	5.09	0.222	5.09	0.291	5.09	0.192	5.09	0.307	5.09	0.257
														5.1	0.418	5.1	0.242	5.1	0.299	5.1	0.198	5.1	0.328	5.1	0.287
														5.1	0.446	5.1	0.251	5.1	0.309	5.1	0.218	5.1	0.348	5.1	0.321
														5.11	0.462	5.11	0.279	5.11	0.338	5.11	0.221	5.11	0.345	5.11	0.333
														5.11	0.458	5.11	0.314	5.11	0.361	5.11	0.232	5.11	0.353	5.11	0.335
														5.12	0.429	5.12	0.329	5.12	0.36	5.12	0.227	5.12	0.345	5.12	0.324
														5.13	0.415	5.13	0.328	5.13	0.362	5.13	0.227	5.13	0.31	5.13	0.284
														5.13	0.403	5.13	0.338	5.13	0.373	5.13	0.234	5.13	0.282	5.13	0.25
														5.14	0.399	5.14	0.344	5.14	0.385	5.14	0.254	5.14	0.272	5.14	0.242
														5.15	0.399	5.15	0.339	5.15	0.384	5.15	0.287	5.15	0.27	5.15	0.216
														5.15	0.408	5.15	0.326	5.15	0.353	5.15	0.286	5.15	0.258	5.15	0.185
														5.16	0.449	5.16	0.305	5.16	0.339	5.16	0.292	5.16	0.229	5.16	0.176
														5.17	0.458	5.17	0.271	5.17	0.316	5.17	0.282	5.17	0.223	5.17	0.191
														5.17	0.457	5.17	0.243	5.17	0.28	5.17	0.259	5.17	0.242	5.17	0.219
														5.18	0.456	5.18	0.235	5.18	0.266	5.18	0.24	5.18	0.241	5.18	0.247
														5.19	0.459	5.19	0.215	5.19	0.241	5.19	0.213	5.19	0.234	5.19	0.241
														5.19	0.441	5.19	0.202	5.19	0.232	5.19	0.193	5.19	0.223	5.19	0.236
														5.2	0.421	5.2	0.204	5.2	0.234	5.2	0.191	5.2	0.229	5.2	0.23
														5.21	0.406	5.21	0.23	5.21	0.257	5.21	0.172	5.21	0.244	5.21	0.241
														5.21	0.385	5.21	0.221	5.21	0.289	5.21	0.139	5.21	0.214	5.21	0.212
														5.22	0.363	5.22	0.219	5.22	0.319	5.22	0.143	5.22	0.194	5.22	0.182
														5.23	0.353	5.23	0.232	5.23	0.328	5.23	0.146	5.23	0.202	5.23	0.162
														5.23	0.372	5.23	0.224	5.23	0.323	5.23	0.159	5.23	0.222	5.23	0.159
														5.24	0.413	5.24	0.237	5.24	0.343	5.24	0.188	5.24	0.236	5.24	0.172
														5.25	0.429	5.25	0.246	5.25	0.355	5.25	0.224	5.25	0.265	5.25	0.194
														5.25	0.442	5.25	0.238	5.25	0.338	5.25	0.241	5.25	0.292	5.25	0.217
														5.26	0.441	5.26	0.226	5.26	0.308	5.26	0.242	5.26	0.286	5.26	0.224
														5.27	0.412	5.27	0.215	5.27	0.256	5.27	0.242	5.27	0.288	5.27	0.236
														5.27	0.404	5.27	0.219	5.27	0.236	5.27	0.259	5.27	0.287	5.27	0.246
														5.28	0.386	5.28	0.219	5.28	0.222	5.28	0.25	5.28	0.276	5.28	0.232
														5.29	0.388	5.29	0.227	5.29	0.202	5.29	0.231	5.29	0.264	5.29	0.231
														5.29	0.402	5.29	0.198	5.29	0.21	5.29	0.227	5.29	0.234	5.29	0.208
														5.3	0.415	5.3	0.195	5.3	0.209	5.3	0.231	5.3	0.224	5.3	0.177
														5.31	0.435	5.31	0.2	5.31	0.204	5.31	0.21	5.31	0.208	5.31	0.152
														5.31	0.468	5.31	0.199	5.31	0.21	5.31	0.195	5.31	0.178	5.31	0.138
														5.32	0.498	5.32	0.209	5.32	0.205	5.32	0.182	5.32	0.177	5.32	0.142
														5.33	0.502	5.33	0.235	5.33	0.225	5.33	0.179	5.33	0.187	5.33	0.152
														5.33	0.496	5.33	0.257	5.33	0.268	5.33	0.196	5.33	0.223	5.33	0.189
														5.34	0.481	5.34	0.279	5.34	0.29	5.34	0.208	5.34	0.256	5.34	0.236
														5.35	0.46	5.35	0.262	5.35	0.322	5.35	0.21	5.35	0.258	5.35	0.256
														5.35	0.428	5.35	0.256	5.35	0.332	5.35	0.228	5.35	0.266	5.35	0.276
														5.36	0.394	5.36	0.252	5.36	0.32	5.36	0.218	5.36	0.253	5.36	0.279
														5.37	0.363	5.37	0.224	5.37	0.287	5.37	0.188	5.37	0.239	5.37	0.26
														5.37	0.339	5.37	0.207	5.37	0.271	5.37	0.179	5.37	0.216	5.37	0.239
														5.38	0.299	5.38	0.186	5.38	0.263	5.38	0.176	5.38	0.206	5.38	0.197
														5.39	0.299	5.39	0.178	5.39	0.27	5.39	0.187	5.39	0.213	5.39	0.184
														5.39	0.322	5.39	0.174	5.39	0.262	5.39	0.203	5.39	0.211	5.39	0.171
														5.4	0.346	5.4	0.18	5.4	0.255	5.4	0.213	5.4	0.205	5.4	0.158
														5.4	0.365	5.4	0.204	5.4	0.255	5.4	0.217	5.4	0.204	5.4	0.145
														5.41	0.388	5.41	0.233	5.41	0.254	5.41	0.212	5.41	0.211	5.41	0.154
														5.42	0.402	5.42	0.255	5.42	0.264	5.42	0.218	5.42	0.222	5.42	0.188
														5.42	0.399	5.42	0.245	5.42	0.268	5.42	0.23	5.42	0.237	5.42	0.206
														5.43	0.403	5.43	0.247	5.43	0.274	5.43	0.233	5.43	0.269	5.43	0.198
														5.44	0.405	5.44	0.221	5.44	0.268	5.44	0.207	5.44	0.268	5.44	0.173
														5.44	0.438	5.44	0.193	5.44	0.224	5.44	0.204	5.44	0.248	5.44	0.171
														5.45	0.448	5.45	0.163	5.45	0.195	5.45	0.175	5.45	0.252	5.45	0.151
														5.46	0.439	5.46	0.145	5.46	0.171	5.46	0.144	5.46	0.264	5.46	0.139
														5.46	0.452	5.46	0.14	5.46	0.182	5.46	0.157	5.46	0.269	5.46	0.149
														5.47	0.447	5.47	0.139	5.47	0.182	5.47	0.178	5.47	0.269	5.47	0.145
														5.48	0.449	5.48	0.136	5.48	0.222	5.48	0.203	5.48	0.272	5.48	0.16
														5.48	0.466	5.48	0.149	5.48	0.262	5.48	0.239	5.48	0.3	5.48	0.193
														5.49	0.475	5.49	0.164	5.49	0.259	5.49	0.257	5.49	0.29	5.49	0.213
														5.5	0.482	5.5	0.156	5.5	0.248	5.5	0.25	5.5	0.281	5.5	0.221
														5.5	0.477	5.5	0.157	5.5	0.244	5.5	0.246	5.5	0.26	5.5	0.23
														5.51	0.443	5.51	0.153	5.51	0.24	5.51	0.231	5.51	0.256	5.51	0.232
														5.52	0.436	5.52	0.17	5.52	0.244	5.52	0.229	5.52	0.268	5.52	0.249
														5.52	0.425	5.52	0.184	5.52	0.235	5.52	0.22	5.52	0.261	5.52	0.236
														5.53	0.418	5.53	0.196	5.53	0.253	5.53	0.209	5.53	0.243	5.53	0.23
														5.54	0.397	5.54	0.198	5.54	0.263	5.54	0.193	5.54	0.239	5.54	0.228
														5.54	0.401	5.54	0.204	5.54	0.26	5.54	0.183	5.54	0.238	5.54	0.21
														5.55	0.389	5.55	0.201	5.55	0.281	5.55	0.178	5.55	0.214	5.55	0.202
														5.56	0.368	5.56	0.201	5.56	0.266	5.56	0.176	5.56	0.2	5.56	0.184
														5.56	0.332	5.56	0.193	5.56	0.251	5.56	0.184	5.56	0.189	5.56	0.169
														5.57	0.317	5.57	0.183	5.57	0.251	5.57	0.19	5.57	0.183	5.57	0.158
														5.58	0.312	5.58	0.191	5.58	0.249	5.58	0.217	5.58	0.17	5.58	0.179
														5.58	0.283	5.58	0.166	5.58	0.241	5.58	0.212	5.58	0.162	5.58	0.163
														5.59	0.27	5.59	0.148	5.59	0.229	5.59	0.204	5.59	0.185	5.59	0.167
														5.6	0.281	5.6	0.137	5.6	0.243	5.6	0.202	5.6	0.208	5.6	0.19
														5.6	0.284	5.6	0.133	5.6	0.252	5.6	0.191	5.6	0.208	5.6	0.197
														5.61	0.303	5.61	0.156	5.61	0.294	5.61	0.179	5.61	0.228	5.61	0.216
														5.62	0.317	5.62	0.182	5.62	0.321	5.62	0.171	5.62	0.249	5.62	0.224
														5.62	0.324	5.62	0.204	5.62	0.319	5.62	0.171	5.62	0.252	5.62	0.213
														5.63	0.327	5.63	0.209	5.63	0.323	5.63	0.163	5.63	0.268	5.63	0.209
														5.64	0.318	5.64	0.199	5.64	0.278	5.64	0.142	5.64	0.255	5.64	0.164
														5.64	0.319	5.64	0.201	5.64	0.244	5.64	0.126	5.64	0.242	5.64	0.139
														5.65	0.323	5.65	0.2	5.65	0.215	5.65	0.119	5.65	0.241	5.65	0.132
														5.66	0.296	5.66	0.185	5.66	0.189	5.66	0.0993	5.66	0.214	5.66	0.11
														5.66	0.3	5.66	0.184	5.66	0.166	5.66	0.0934	5.66	0.202	5.66	0.131
														5.67	0.331	5.67	0.186	5.67	0.172	5.67	0.111	5.67	0.208	5.67	0.155
														5.67	0.359	5.67	0.197	5.67	0.181	5.67	0.134	5.67	0.217	5.67	0.171
														5.68	0.394	5.68	0.209	5.68	0.222	5.68	0.157	5.68	0.232	5.68	0.205
														5.69	0.387	5.69	0.208	5.69	0.223	5.69	0.177	5.69	0.22	5.69	0.211
														5.69	0.382	5.69	0.205	5.69	0.227	5.69	0.201	5.69	0.22	5.69	0.226
														5.7	0.393	5.7	0.199	5.7	0.25	5.7	0.212	5.7	0.234	5.7	0.222
														5.71	0.374	5.71	0.191	5.71	0.257	5.71	0.214	5.71	0.228	5.71	0.23
														5.71	0.366	5.71	0.183	5.71	0.25	5.71	0.215	5.71	0.216	5.71	0.191
														5.72	0.348	5.72	0.184	5.72	0.246	5.72	0.214	5.72	0.224	5.72	0.165
														5.73	0.314	5.73	0.177	5.73	0.249	5.73	0.196	5.73	0.216	5.73	0.146
														5.73	0.306	5.73	0.179	5.73	0.234	5.73	0.174	5.73	0.198	5.73	0.139
														5.74	0.309	5.74	0.197	5.74	0.246	5.74	0.156	5.74	0.196	5.74	0.139
														5.75	0.326	5.75	0.211	5.75	0.246	5.75	0.158	5.75	0.195	5.75	0.142
														5.75	0.344	5.75	0.219	5.75	0.26	5.75	0.14	5.75	0.201	5.75	0.169
														5.76	0.351	5.76	0.22	5.76	0.268	5.76	0.141	5.76	0.214	5.76	0.194
														5.77	0.365	5.77	0.221	5.77	0.232	5.77	0.156	5.77	0.217	5.77	0.171
														5.77	0.392	5.77	0.25	5.77	0.24	5.77	0.202	5.77	0.232	5.77	0.187
														5.78	0.373	5.78	0.212	5.78	0.217	5.78	0.22	5.78	0.191	5.78	0.182
														5.79	0.353	5.79	0.17	5.79	0.219	5.79	0.226	5.79	0.167	5.79	0.185
														5.79	0.365	5.79	0.142	5.79	0.214	5.79	0.238	5.79	0.181	5.79	0.207
														5.8	0.388	5.8	0.127	5.8	0.231	5.8	0.24	5.8	0.212	5.8	0.219
														5.81	0.402	5.81	0.144	5.81	0.246	5.81	0.233	5.81	0.238	5.81	0.228
														5.81	0.414	5.81	0.18	5.81	0.268	5.81	0.233	5.81	0.277	5.81	0.241
														5.82	0.392	5.82	0.215	5.82	0.273	5.82	0.245	5.82	0.301	5.82	0.241
														5.83	0.397	5.83	0.261	5.83	0.284	5.83	0.241	5.83	0.333	5.83	0.254
														5.83	0.403	5.83	0.283	5.83	0.282	5.83	0.232	5.83	0.348	5.83	0.261
														5.84	0.415	5.84	0.287	5.84	0.271	5.84	0.233	5.84	0.341	5.84	0.282
														5.85	0.406	5.85	0.292	5.85	0.249	5.85	0.225	5.85	0.332	5.85	0.265
														5.85	0.384	5.85	0.277	5.85	0.231	5.85	0.22	5.85	0.316	5.85	0.24
														5.86	0.35	5.86	0.242	5.86	0.216	5.86	0.218	5.86	0.272	5.86	0.214
														5.87	0.347	5.87	0.211	5.87	0.206	5.87	0.224	5.87	0.237	5.87	0.193
														5.87	0.335	5.87	0.175	5.87	0.216	5.87	0.232	5.87	0.207	5.87	0.164
														5.88	0.344	5.88	0.154	5.88	0.213	5.88	0.242	5.88	0.186	5.88	0.153
														5.89	0.347	5.89	0.13	5.89	0.22	5.89	0.199	5.89	0.179	5.89	0.158
														5.89	0.364	5.89	0.119	5.89	0.227	5.89	0.18	5.89	0.189	5.89	0.154
														5.9	0.381	5.9	0.14	5.9	0.212	5.9	0.185	5.9	0.217	5.9	0.151
														5.91	0.386	5.91	0.188	5.91	0.232	5.91	0.201	5.91	0.253	5.91	0.165
														5.91	0.379	5.91	0.213	5.91	0.232	5.91	0.201	5.91	0.214	5.91	0.159
														5.92	0.38	5.92	0.233	5.92	0.236	5.92	0.208	5.92	0.194	5.92	0.156
														5.93	0.381	5.93	0.241	5.93	0.237	5.93	0.227	5.93	0.187	5.93	0.155
														5.93	0.385	5.93	0.238	5.93	0.233	5.93	0.228	5.93	0.187	5.93	0.16
														5.94	0.377	5.94	0.239	5.94	0.223	5.94	0.203	5.94	0.171	5.94	0.16
														5.95	0.344	5.95	0.238	5.95	0.227	5.95	0.199	5.95	0.149	5.95	0.151
														5.95	0.329	5.95	0.233	5.95	0.248	5.95	0.22	5.95	0.146	5.95	0.147
														5.96	0.317	5.96	0.218	5.96	0.257	5.96	0.219	5.96	0.172	5.96	0.146
														5.96	0.328	5.96	0.202	5.96	0.252	5.96	0.221	5.96	0.188	5.96	0.157
														5.97	0.357	5.97	0.195	5.97	0.257	5.97	0.225	5.97	0.208	5.97	0.17
														5.98	0.366	5.98	0.193	5.98	0.237	5.98	0.216	5.98	0.233	5.98	0.186
														5.98	0.379	5.98	0.173	5.98	0.22	5.98	0.209	5.98	0.248	5.98	0.2
														5.99	0.403	5.99	0.175	5.99	0.216	5.99	0.203	5.99	0.272	5.99	0.232
														6	0.422	6	0.176	6	0.214	6	0.203	6	0.28	6	0.224
														6	0.425	6	0.187	6	0.22	6	0.209	6	0.295	6	0.212
														6.01	0.424	6.01	0.208	6.01	0.205	6.01	0.201	6.01	0.282	6.01	0.205
														6.02	0.409	6.02	0.224	6.02	0.212	6.02	0.185	6.02	0.276	6.02	0.197
														6.02	0.393	6.02	0.237	6.02	0.234	6.02	0.179	6.02	0.268	6.02	0.194
														6.03	0.351	6.03	0.243	6.03	0.218	6.03	0.17	6.03	0.249	6.03	0.183
														6.04	0.317	6.04	0.211	6.04	0.225	6.04	0.163	6.04	0.235	6.04	0.174
														6.04	0.296	6.04	0.203	6.04	0.237	6.04	0.148	6.04	0.232	6.04	0.17
														6.05	0.266	6.05	0.188	6.05	0.24	6.05	0.159	6.05	0.23	6.05	0.163
														6.06	0.261	6.06	0.179	6.06	0.242	6.06	0.188	6.06	0.234	6.06	0.169
														6.06	0.273	6.06	0.159	6.06	0.239	6.06	0.208	6.06	0.233	6.06	0.185
														6.07	0.276	6.07	0.152	6.07	0.232	6.07	0.212	6.07	0.235	6.07	0.202
														6.08	0.269	6.08	0.161	6.08	0.225	6.08	0.218	6.08	0.232	6.08	0.212
														6.08	0.306	6.08	0.181	6.08	0.25	6.08	0.238	6.08	0.231	6.08	0.234
														6.09	0.328	6.09	0.194	6.09	0.223	6.09	0.239	6.09	0.247	6.09	0.234
														6.1	0.346	6.1	0.197	6.1	0.208	6.1	0.231	6.1	0.233	6.1	0.222
														6.1	0.343	6.1	0.208	6.1	0.215	6.1	0.216	6.1	0.223	6.1	0.201
														6.11	0.349	6.11	0.234	6.11	0.22	6.11	0.214	6.11	0.221	6.11	0.194
														6.12	0.356	6.12	0.231	6.12	0.232	6.12	0.192	6.12	0.205	6.12	0.19
														6.12	0.372	6.12	0.236	6.12	0.247	6.12	0.179	6.12	0.218	6.12	0.213
														6.13	0.361	6.13	0.209	6.13	0.263	6.13	0.157	6.13	0.196	6.13	0.202
														6.14	0.363	6.14	0.195	6.14	0.272	6.14	0.146	6.14	0.196	6.14	0.195
														6.14	0.363	6.14	0.192	6.14	0.273	6.14	0.14	6.14	0.19	6.14	0.196
														6.15	0.357	6.15	0.176	6.15	0.287	6.15	0.131	6.15	0.201	6.15	0.203
														6.16	0.367	6.16	0.184	6.16	0.302	6.16	0.131	6.16	0.221	6.16	0.22
														6.16	0.358	6.16	0.195	6.16	0.274	6.16	0.135	6.16	0.222	6.16	0.223
														6.17	0.353	6.17	0.175	6.17	0.264	6.17	0.14	6.17	0.219	6.17	0.229
														6.18	0.34	6.18	0.172	6.18	0.262	6.18	0.131	6.18	0.226	6.18	0.218
														6.18	0.313	6.18	0.168	6.18	0.237	6.18	0.126	6.18	0.221	6.18	0.198
														6.19	0.318	6.19	0.182	6.19	0.227	6.19	0.129	6.19	0.221	6.19	0.177
														6.2	0.317	6.2	0.187	6.2	0.233	6.2	0.133	6.2	0.196	6.2	0.158
														6.2	0.319	6.2	0.19	6.2	0.26	6.2	0.152	6.2	0.183	6.2	0.147
														6.21	0.312	6.21	0.199	6.21	0.292	6.21	0.163	6.21	0.186	6.21	0.139
														6.22	0.327	6.22	0.222	6.22	0.341	6.22	0.19	6.22	0.203	6.22	0.138
														6.22	0.347	6.22	0.237	6.22	0.343	6.22	0.219	6.22	0.226	6.22	0.137
														6.23	0.35	6.23	0.229	6.23	0.342	6.23	0.231	6.23	0.219	6.23	0.139
														6.23	0.356	6.23	0.215	6.23	0.36	6.23	0.237	6.23	0.225	6.23	0.157
														6.24	0.364	6.24	0.201	6.24	0.35	6.24	0.225	6.24	0.22	6.24	0.165
														6.25	0.375	6.25	0.186	6.25	0.337	6.25	0.215	6.25	0.21	6.25	0.164
														6.25	0.385	6.25	0.189	6.25	0.316	6.25	0.219	6.25	0.22	6.25	0.173
														6.26	0.358	6.26	0.161	6.26	0.282	6.26	0.199	6.26	0.206	6.26	0.188
														6.27	0.34	6.27	0.146	6.27	0.248	6.27	0.186	6.27	0.192	6.27	0.202
														6.27	0.327	6.27	0.155	6.27	0.233	6.27	0.188	6.27	0.19	6.27	0.213
														6.28	0.321	6.28	0.152	6.28	0.234	6.28	0.189	6.28	0.172	6.28	0.203
														6.29	0.331	6.29	0.165	6.29	0.234	6.29	0.19	6.29	0.172	6.29	0.204
														6.29	0.324	6.29	0.163	6.29	0.2	6.29	0.19	6.29	0.178	6.29	0.199
														6.3	0.334	6.3	0.163	6.3	0.192	6.3	0.199	6.3	0.207	6.3	0.207
														6.31	0.351	6.31	0.155	6.31	0.191	6.31	0.212	6.31	0.245	6.31	0.199
														6.31	0.352	6.31	0.134	6.31	0.17	6.31	0.21	6.31	0.265	6.31	0.189
														6.32	0.359	6.32	0.134	6.32	0.179	6.32	0.191	6.32	0.285	6.32	0.186
														6.33	0.376	6.33	0.14	6.33	0.181	6.33	0.193	6.33	0.287	6.33	0.188
														6.33	0.388	6.33	0.124	6.33	0.177	6.33	0.18	6.33	0.28	6.33	0.186
														6.34	0.396	6.34	0.119	6.34	0.209	6.34	0.162	6.34	0.275	6.34	0.185
														6.35	0.376	6.35	0.109	6.35	0.208	6.35	0.14	6.35	0.249	6.35	0.162
														6.35	0.355	6.35	0.113	6.35	0.216	6.35	0.137	6.35	0.228	6.35	0.147
														6.36	0.346	6.36	0.142	6.36	0.234	6.36	0.155	6.36	0.204	6.36	0.16
														6.37	0.348	6.37	0.156	6.37	0.274	6.37	0.162	6.37	0.198	6.37	0.174
														6.37	0.354	6.37	0.16	6.37	0.289	6.37	0.155	6.37	0.177	6.37	0.172
														6.38	0.371	6.38	0.187	6.38	0.306	6.38	0.171	6.38	0.175	6.38	0.166
														6.39	0.39	6.39	0.227	6.39	0.323	6.39	0.188	6.39	0.175	6.39	0.173
														6.39	0.393	6.39	0.244	6.39	0.314	6.39	0.19	6.39	0.186	6.39	0.197
														6.4	0.382	6.4	0.239	6.4	0.287	6.4	0.19	6.4	0.194	6.4	0.211
														6.41	0.387	6.41	0.248	6.41	0.286	6.41	0.197	6.41	0.225	6.41	0.213
														6.41	0.39	6.41	0.261	6.41	0.284	6.41	0.213	6.41	0.238	6.41	0.206
														6.42	0.379	6.42	0.261	6.42	0.29	6.42	0.213	6.42	0.245	6.42	0.205
														6.43	0.357	6.43	0.249	6.43	0.269	6.43	0.202	6.43	0.257	6.43	0.207
														6.43	0.327	6.43	0.238	6.43	0.261	6.43	0.205	6.43	0.255	6.43	0.22
														6.44	0.324	6.44	0.214	6.44	0.265	6.44	0.213	6.44	0.255	6.44	0.216
														6.45	0.315	6.45	0.191	6.45	0.248	6.45	0.221	6.45	0.238	6.45	0.21
														6.45	0.314	6.45	0.172	6.45	0.256	6.45	0.214	6.45	0.225	6.45	0.21
														6.46	0.328	6.46	0.173	6.46	0.253	6.46	0.216	6.46	0.217	6.46	0.22
														6.47	0.355	6.47	0.179	6.47	0.255	6.47	0.213	6.47	0.223	6.47	0.226
														6.47	0.384	6.47	0.193	6.47	0.281	6.47	0.211	6.47	0.227	6.47	0.231
														6.48	0.393	6.48	0.179	6.48	0.263	6.48	0.179	6.48	0.202	6.48	0.217
														6.49	0.391	6.49	0.161	6.49	0.255	6.49	0.164	6.49	0.195	6.49	0.194
														6.49	0.385	6.49	0.163	6.49	0.248	6.49	0.166	6.49	0.184	6.49	0.186
														6.5	0.374	6.5	0.165	6.5	0.254	6.5	0.16	6.5	0.173	6.5	0.163
														6.5	0.373	6.5	0.162	6.5	0.253	6.5	0.154	6.5	0.17	6.5	0.14
														6.51	0.365	6.51	0.16	6.51	0.239	6.51	0.142	6.51	0.175	6.51	0.127
														6.52	0.353	6.52	0.165	6.52	0.227	6.52	0.135	6.52	0.177	6.52	0.124
														6.52	0.339	6.52	0.153	6.52	0.217	6.52	0.129	6.52	0.175	6.52	0.128
														6.53	0.306	6.53	0.12	6.53	0.179	6.53	0.126	6.53	0.169	6.53	0.131
														6.54	0.297	6.54	0.124	6.54	0.184	6.54	0.13	6.54	0.167	6.54	0.133
														6.54	0.291	6.54	0.132	6.54	0.161	6.54	0.148	6.54	0.16	6.54	0.149
														6.55	0.286	6.55	0.136	6.55	0.144	6.55	0.155	6.55	0.164	6.55	0.157
														6.56	0.285	6.56	0.145	6.56	0.127	6.56	0.139	6.56	0.171	6.56	0.17
														6.56	0.282	6.56	0.16	6.56	0.156	6.56	0.145	6.56	0.179	6.56	0.191
														6.57	0.294	6.57	0.178	6.57	0.191	6.57	0.161	6.57	0.192	6.57	0.208
														6.58	0.299	6.58	0.199	6.58	0.206	6.58	0.172	6.58	0.218	6.58	0.187
														6.58	0.311	6.58	0.207	6.58	0.215	6.58	0.168	6.58	0.219	6.58	0.168
														6.59	0.319	6.59	0.213	6.59	0.232	6.59	0.162	6.59	0.221	6.59	0.147
														6.6	0.341	6.6	0.224	6.6	0.241	6.6	0.171	6.6	0.236	6.6	0.149
														6.6	0.357	6.6	0.228	6.6	0.241	6.6	0.162	6.6	0.233	6.6	0.143
														6.61	0.374	6.61	0.222	6.61	0.249	6.61	0.16	6.61	0.228	6.61	0.152
														6.62	0.341	6.62	0.184	6.62	0.249	6.62	0.157	6.62	0.226	6.62	0.142
														6.62	0.32	6.62	0.165	6.62	0.258	6.62	0.166	6.62	0.237	6.62	0.152
														6.63	0.308	6.63	0.136	6.63	0.278	6.63	0.179	6.63	0.26	6.63	0.155
														6.64	0.305	6.64	0.12	6.64	0.279	6.64	0.191	6.64	0.279	6.64	0.167
														6.64	0.306	6.64	0.122	6.64	0.285	6.64	0.197	6.64	0.275	6.64	0.195
														6.65	0.332	6.65	0.15	6.65	0.3	6.65	0.223	6.65	0.303	6.65	0.232
														6.66	0.34	6.66	0.148	6.66	0.29	6.66	0.228	6.66	0.312	6.66	0.256
														6.66	0.359	6.66	0.163	6.66	0.289	6.66	0.245	6.66	0.339	6.66	0.275
														6.67	0.394	6.67	0.208	6.67	0.317	6.67	0.271	6.67	0.347	6.67	0.272
														6.68	0.4	6.68	0.228	6.68	0.297	6.68	0.266	6.68	0.328	6.68	0.256
														6.68	0.395	6.68	0.234	6.68	0.254	6.68	0.263	6.68	0.308	6.68	0.243
														6.69	0.383	6.69	0.225	6.69	0.226	6.69	0.247	6.69	0.274	6.69	0.219
														6.7	0.364	6.7	0.203	6.7	0.203	6.7	0.226	6.7	0.22	6.7	0.198
														6.7	0.349	6.7	0.192	6.7	0.194	6.7	0.225	6.7	0.185	6.7	0.199
														6.71	0.318	6.71	0.189	6.71	0.199	6.71	0.212	6.71	0.179	6.71	0.182
														6.72	0.298	6.72	0.189	6.72	0.188	6.72	0.197	6.72	0.167	6.72	0.179
														6.72	0.294	6.72	0.192	6.72	0.21	6.72	0.199	6.72	0.162	6.72	0.171
														6.73	0.286	6.73	0.188	6.73	0.229	6.73	0.184	6.73	0.161	6.73	0.162
														6.74	0.301	6.74	0.188	6.74	0.23	6.74	0.168	6.74	0.159	6.74	0.153
														6.74	0.318	6.74	0.207	6.74	0.258	6.74	0.178	6.74	0.181	6.74	0.178
														6.75	0.31	6.75	0.211	6.75	0.273	6.75	0.184	6.75	0.177	6.75	0.177
														6.75	0.316	6.75	0.23	6.75	0.286	6.75	0.203	6.75	0.192	6.75	0.19
														6.76	0.334	6.76	0.228	6.76	0.28	6.76	0.212	6.76	0.212	6.76	0.192
														6.77	0.334	6.77	0.222	6.77	0.263	6.77	0.212	6.77	0.223	6.77	0.196
														6.77	0.346	6.77	0.219	6.77	0.252	6.77	0.221	6.77	0.225	6.77	0.212
														6.78	0.364	6.78	0.214	6.78	0.257	6.78	0.236	6.78	0.234	6.78	0.21
														6.79	0.355	6.79	0.17	6.79	0.222	6.79	0.218	6.79	0.228	6.79	0.214
														6.79	0.366	6.79	0.169	6.79	0.225	6.79	0.229	6.79	0.231	6.79	0.223
														6.8	0.387	6.8	0.185	6.8	0.239	6.8	0.248	6.8	0.239	6.8	0.231
														6.81	0.404	6.81	0.205	6.81	0.252	6.81	0.237	6.81	0.251	6.81	0.222
														6.81	0.395	6.81	0.231	6.81	0.26	6.81	0.222	6.81	0.247	6.81	0.207
														6.82	0.383	6.82	0.248	6.82	0.264	6.82	0.203	6.82	0.25	6.82	0.191
														6.83	0.366	6.83	0.243	6.83	0.259	6.83	0.181	6.83	0.24	6.83	0.178
														6.83	0.35	6.83	0.24	6.83	0.276	6.83	0.18	6.83	0.242	6.83	0.162
														6.84	0.343	6.84	0.239	6.84	0.276	6.84	0.158	6.84	0.231	6.84	0.163
														6.85	0.358	6.85	0.238	6.85	0.26	6.85	0.149	6.85	0.24	6.85	0.181
														6.85	0.374	6.85	0.245	6.85	0.257	6.85	0.156	6.85	0.253	6.85	0.197
														6.86	0.392	6.86	0.233	6.86	0.258	6.86	0.161	6.86	0.262	6.86	0.205
														6.87	0.398	6.87	0.214	6.87	0.236	6.87	0.153	6.87	0.247	6.87	0.195
														6.87	0.391	6.87	0.193	6.87	0.242	6.87	0.157	6.87	0.247	6.87	0.206
														6.88	0.368	6.88	0.153	6.88	0.23	6.88	0.152	6.88	0.234	6.88	0.192
														6.89	0.354	6.89	0.13	6.89	0.245	6.89	0.175	6.89	0.243	6.89	0.183
														6.89	0.365	6.89	0.12	6.89	0.235	6.89	0.197	6.89	0.249	6.89	0.182
														6.9	0.361	6.9	0.134	6.9	0.244	6.9	0.221	6.9	0.264	6.9	0.194
														6.91	0.356	6.91	0.149	6.91	0.252	6.91	0.254	6.91	0.268	6.91	0.213
														6.91	0.358	6.91	0.165	6.91	0.271	6.91	0.275	6.91	0.271	6.91	0.213
														6.92	0.372	6.92	0.172	6.92	0.276	6.92	0.274	6.92	0.275	6.92	0.231
														6.93	0.388	6.93	0.182	6.93	0.275	6.93	0.27	6.93	0.276	6.93	0.236
														6.93	0.415	6.93	0.17	6.93	0.275	6.93	0.265	6.93	0.283	6.93	0.255
														6.94	0.461	6.94	0.168	6.94	0.27	6.94	0.251	6.94	0.288	6.94	0.25
														6.95	0.452	6.95	0.165	6.95	0.277	6.95	0.213	6.95	0.269	6.95	0.226
														6.95	0.448	6.95	0.163	6.95	0.263	6.95	0.175	6.95	0.255	6.95	0.208
														6.96	0.441	6.96	0.161	6.96	0.265	6.96	0.154	6.96	0.246	6.96	0.186
														6.97	0.399	6.97	0.145	6.97	0.245	6.97	0.137	6.97	0.228	6.97	0.15
														6.97	0.376	6.97	0.134	6.97	0.231	6.97	0.127	6.97	0.199	6.97	0.138
														6.98	0.36	6.98	0.136	6.98	0.232	6.98	0.13	6.98	0.194	6.98	0.129
														6.99	0.35	6.99	0.145	6.99	0.209	6.99	0.122	6.99	0.199	6.99	0.117
														6.99	0.348	6.99	0.164	6.99	0.21	6.99	0.142	6.99	0.215	6.99	0.137
														7	0.357	7	0.181	7	0.217	7	0.158	7	0.199	7	0.13
														7	0.367	7	0.192	7	0.224	7	0.181	7	0.189	7	0.147
														7.01	0.367	7.01	0.196	7.01	0.239	7.01	0.188	7.01	0.193	7.01	0.161
														7.02	0.37	7.02	0.176	7.02	0.269	7.02	0.203	7.02	0.218	7.02	0.192
														7.02	0.387	7.02	0.15	7.02	0.284	7.02	0.219	7.02	0.247	7.02	0.2
														7.03	0.397	7.03	0.152	7.03	0.289	7.03	0.237	7.03	0.266	7.03	0.199
														7.04	0.378	7.04	0.149	7.04	0.305	7.04	0.244	7.04	0.269	7.04	0.196
														7.04	0.364	7.04	0.14	7.04	0.287	7.04	0.252	7.04	0.28	7.04	0.201
														7.05	0.364	7.05	0.167	7.05	0.293	7.05	0.265	7.05	0.285	7.05	0.229
														7.06	0.373	7.06	0.194	7.06	0.265	7.06	0.261	7.06	0.303	7.06	0.235
														7.06	0.383	7.06	0.203	7.06	0.248	7.06	0.257	7.06	0.294	7.06	0.242
														7.07	0.386	7.07	0.216	7.07	0.218	7.07	0.246	7.07	0.28	7.07	0.242
														7.08	0.373	7.08	0.23	7.08	0.213	7.08	0.235	7.08	0.284	7.08	0.26
														7.08	0.361	7.08	0.224	7.08	0.185	7.08	0.199	7.08	0.261	7.08	0.242
														7.09	0.35	7.09	0.226	7.09	0.193	7.09	0.183	7.09	0.247	7.09	0.236
														7.1	0.334	7.1	0.221	7.1	0.181	7.1	0.176	7.1	0.243	7.1	0.233
														7.1	0.324	7.1	0.228	7.1	0.209	7.1	0.199	7.1	0.259	7.1	0.25
														7.11	0.329	7.11	0.214	7.11	0.244	7.11	0.221	7.11	0.276	7.11	0.265
														7.12	0.343	7.12	0.2	7.12	0.266	7.12	0.207	7.12	0.28	7.12	0.262
														7.12	0.344	7.12	0.19	7.12	0.294	7.12	0.2	7.12	0.284	7.12	0.249
														7.13	0.345	7.13	0.182	7.13	0.303	7.13	0.2	7.13	0.289	7.13	0.232
														7.14	0.357	7.14	0.188	7.14	0.302	7.14	0.205	7.14	0.285	7.14	0.226
														7.14	0.384	7.14	0.21	7.14	0.324	7.14	0.223	7.14	0.308	7.14	0.234
														7.15	0.4	7.15	0.212	7.15	0.315	7.15	0.214	7.15	0.308	7.15	0.237
														7.16	0.421	7.16	0.219	7.16	0.321	7.16	0.218	7.16	0.319	7.16	0.226
														7.16	0.433	7.16	0.25	7.16	0.318	7.16	0.234	7.16	0.327	7.16	0.23
														7.17	0.411	7.17	0.254	7.17	0.286	7.17	0.219	7.17	0.31	7.17	0.195
														7.18	0.399	7.18	0.254	7.18	0.265	7.18	0.229	7.18	0.301	7.18	0.193
														7.18	0.391	7.18	0.242	7.18	0.283	7.18	0.217	7.18	0.273	7.18	0.194
														7.19	0.381	7.19	0.24	7.19	0.292	7.19	0.211	7.19	0.272	7.19	0.191
														7.2	0.342	7.2	0.228	7.2	0.303	7.2	0.21	7.2	0.256	7.2	0.197
														7.2	0.339	7.2	0.239	7.2	0.341	7.2	0.232	7.2	0.267	7.2	0.215
														7.21	0.34	7.21	0.208	7.21	0.373	7.21	0.217	7.21	0.268	7.21	0.26
														7.22	0.331	7.22	0.18	7.22	0.37	7.22	0.201	7.22	0.265	7.22	0.27
														7.22	0.341	7.22	0.166	7.22	0.386	7.22	0.207	7.22	0.261	7.22	0.305
														7.23	0.358	7.23	0.167	7.23	0.379	7.23	0.224	7.23	0.264	7.23	0.33
														7.24	0.374	7.24	0.194	7.24	0.373	7.24	0.256	7.24	0.281	7.24	0.367
														7.24	0.42	7.24	0.209	7.24	0.358	7.24	0.293	7.24	0.29	7.24	0.385
														7.25	0.483	7.25	0.242	7.25	0.358	7.25	0.321	7.25	0.282	7.25	0.357
														7.25	0.531	7.25	0.273	7.25	0.342	7.25	0.346	7.25	0.272	7.25	0.33
														7.26	0.559	7.26	0.297	7.26	0.349	7.26	0.367	7.26	0.261	7.26	0.254
														7.27	0.582	7.27	0.321	7.27	0.4	7.27	0.381	7.27	0.28
														7.27	0.544	7.27	0.326	7.27	0.424	7.27	0.324	7.27	0.319
														7.28	0.432	7.28	0.276	7.28	0.363	7.28	0.24	7.28	0.482
[truncated: 1 more columns]

## Sheet: Figure 4
Figure 4a					Figure 4b				Figure 4c					Figure 4d
OMP		TPP				OMP	TPP		TPP		OMP			TPP		OMP
Time (min)	Absorbance (mAU)	Time (min)	Absorbance (mAU)		Carbon Number	Retention Factor			v	h	v	h		Rs	Log(t0/Rs)	Rs	Log(t0/Rs)
0.0016	-0.144985	0.000266426	0.00535534		C1	4.8	2.2		11.8449	6.70391	17.804	4.50992		1.11702	3.73938	1.48044	3.69454
0.003267	-0.16144	0.00109976	0.00600265		C2	7.3	3.2		10.3889	6.20087	15.9112	4.12031		1.05099	3.36184	1.27778	3.32489
0.004933	-0.163501	0.00193309	0.00641266		C3	11.9	5		8.93521	5.60433	13.8552	3.83387		0.962784	3.12174	1.14714	3.10548
0.0066	-0.173114	0.00276643	0.00476681		C4	19.2	7.8		7.47934	5.06244	11.8059	3.5852		0.902694	3.0055	1.03093	2.95675
0.008267	-0.167538	0.00359976	0.00280462						6.75814	4.83254	10.6586	3.40282		0.797221	2.87454	0.939787	2.8407
0.009933	-0.190836	0.00443309	0.00179394						6.05471	4.72069	9.62345	3.14696		0.730967	2.78258	0.847487	2.75881
0.0116	-0.157092	0.00526643	0.00271377						5.32536	4.5341	8.50167	3.00451		0.658303	2.71512	0.76283	2.69059
0.013267	-0.172472	0.00609976	0.00465414						4.5845	4.33589	7.37946	2.94118		0.623694	2.64966	0.706186	2.63488
0.014933	-0.167781	0.00693309	0.000288519						3.85196	4.23191	6.21177	2.785		0.595316	2.58749	0.650904	2.5859
0.0166	-0.17687	0.00776643	0.00279941						3.1282	4.08386	5.05909	2.81875		0.549973	2.54648	0.60875	2.53901
0.018267	-0.182449	0.00859976	0.00351048						0.918306	6.90608	3.87586	2.82885		0.484027	2.46839	0.55006	2.46084
0.019933	-0.167534	0.00943309	0.00150473						1.65834	4.89956	2.6906	3.1407		0.441793	2.39422	0.492647	2.4048
0.0216	-0.159609	0.0102664	0.000644052						2.39344	4.23849	1.50181	4.14307		0.392401	2.35058	0.451668	2.35383
0.023267	-0.176941	0.0110998	0.00211459
0.024933	-0.170412	0.0119331	0.00424236
0.0266	-0.174994	0.0127664	0.000488321
0.028267	-0.1718	0.0135998	-0.000216284
0.029933	-0.176576	0.0144331	0.00101992
0.0316	-0.167673	0.0152664	0.00535528
0.033267	-0.190042	0.0160998	0.00690981
0.034933	-0.198957	0.0169331	0.00799232
0.0366	-0.188079	0.0177664	0.0110131
0.038267	-0.192326	0.0185998	0.00768675
0.039933	-0.178228	0.0194331	0.005891
0.0416	-0.177274	0.0202664	0.00683379
0.043267	-0.170409	0.0210998	0.0100723
0.044933	-0.168727	0.0219331	0.0108579
0.0466	-0.172599	0.0227664	0.00925297
0.048267	-0.154636	0.0235998	0.00702795
0.049933	-0.150441	0.0244331	0.00496754
0.0516	-0.167666	0.0252664	0.00556046
0.053267	-0.158456	0.0260998	0.000366909
0.054933	-0.153435	0.0269331	-0.000257584
0.0566	-0.165347	0.0277664	0.00100819
0.058267	-0.186888	0.0285998	-0.00154874
0.059933	-0.172208	0.0294331	0.00367451
0.0616	-0.165464	0.0302664	0.00582132
0.063267	-0.168472	0.0310998	0.00277554
0.064933	-0.163534	0.0319331	0.00530067
0.0666	-0.16819	0.0327664	0.00222449
0.068267	-0.165011	0.0335998	-0.000111263
0.069933	-0.175276	0.0344331	-0.00216003
0.0716	-0.165405	0.0352664	-0.000899367
0.073267	-0.18935	0.0360998	0.00108235
0.074933	-0.176796	0.0369331	0.00142853
0.0766	-0.157429	0.0377664	-0.00587464
0.078267	-0.183043	0.0385998	-0.00854058
0.079933	-0.162958	0.0394331	-0.0107615
0.0816	-0.166317	0.0402664	-0.0119362
0.083267	-0.169401	0.0410998	-0.0126449
0.084933	-0.168595	0.0419331	-0.00798589
0.0866	-0.167693	0.0427664	-0.00771093
0.088267	-0.162288	0.0435998	-0.00907285
0.089933	-0.146728	0.0444331	-0.00942964
0.0916	-0.158195	0.0452664	-0.0063042
0.093267	-0.158462	0.0460998	-0.0024385
0.094933	-0.149139	0.0469331	-0.0016743
0.0966	-0.152849	0.0477664	0.00316306
0.098267	-0.16225	0.0485998	0.00323632
0.099933	-0.169819	0.0494331	0.000856314
0.1016	-0.168276	0.0502664	0.00143687
0.103267	-0.172763	0.0510998	0.000262263
0.104933	-0.204238	0.0519331	0.00191756
0.1066	-0.194864	0.0527664	0.000107942
0.108267	-0.158062	0.0535998	-0.00127611
0.109933	-0.18303	0.0544331	-0.00151883
0.1116	-0.17799	0.0552664	-0.0033088
0.113267	-0.174474	0.0560998	-0.00177091
0.114933	-0.176028	0.0569331	-0.00541271
0.1166	-0.164759	0.0577664	-0.00603856
0.118267	-0.165365	0.0585998	-0.0053383
0.119933	-0.163853	0.0594331	-0.00539692
0.1216	-0.168698	0.0602664	-0.00961332
0.123267	-0.156786	0.0610998	-0.0106268
0.124933	-0.150498	0.0619331	-0.0193712
0.1266	-0.15306	0.0627664	-0.0179126
0.128267	-0.143953	0.0635998	-0.0176904
0.129933	-0.164013	0.0644331	-0.0168318
0.1316	-0.181116	0.0652664	-0.0180314
0.133267	-0.16581	0.0660998	-0.0158823
0.134933	-0.167329	0.0669331	-0.0135132
0.1366	-0.177441	0.0677664	-0.0138883
0.138267	-0.158278	0.0685998	-0.0145904
0.139933	-0.178398	0.0694331	-0.0153413
0.1416	-0.181915	0.0702664	-0.0110019
0.143267	-0.163945	0.0710998	-0.00914973
0.144933	-0.159995	0.0719331	-0.00852529
0.1466	-0.17103	0.0727664	-0.00858393
0.148267	-0.181586	0.0735998	-0.00589643
0.149933	-0.168199	0.0744331	-0.0107841
0.1516	-0.184301	0.0752664	-0.0171421
0.153267	-0.195875	0.0760998	-0.0146101
0.154933	-0.154081	0.0769331	-0.0115888
0.1566	-0.154772	0.0777664	-0.00784198
0.158267	-0.141618	0.0785998	-0.00331337
0.159933	-0.13685	0.0794331	-0.00321583
0.1616	-0.141057	0.0802664	-0.000491365
0.163267	-0.143286	0.0810998	0.00052734
0.164933	-0.152515	0.0819331	0.00190958
0.1666	-0.162143	0.0827664	0.00128707
0.168267	-0.169013	0.0835998	0.00242562
0.169933	-0.163764	0.0844331	0.00624535
0.1716	-0.179218	0.0852664	0.00657645
0.173267	-0.140523	0.0860998	0.00348811
0.174933	-0.157896	0.0869331	0.00414073
0.1766	-0.15547	0.0877664	0.00221191
0.178267	-0.174032	0.0885998	-0.00685146
0.179933	-0.148563	0.0894331	-0.00888699
0.1816	-0.147066	0.0902664	-0.00931554
0.183267	-0.158556	0.0910998	-0.00866041
0.184933	-0.157556	0.0919331	-0.00755066
0.1866	-0.171493	0.0927664	-0.00750763
0.188267	-0.187477	0.0935998	-0.00575978
0.189933	-0.186999	0.0944331	-0.00387788
0.1916	-0.169019	0.0952664	-0.000166226
0.193267	-0.172831	0.0960998	-0.00266208
0.194933	-0.170505	0.0969331	-0.00788753
0.1966	-0.163527	0.0977664	-0.0124185
0.198267	-0.15523	0.0985998	-0.0134966
0.199933	-0.172472	0.0994331	-0.0180015
0.2016	-0.174524	0.100266	-0.0189996
0.203267	-0.173083	0.1011	-0.0188235
0.204933	-0.157517	0.101933	-0.0117741
0.2066	-0.164866	0.102766	-0.00853116
0.208267	-0.158539	0.1036	-0.00798176
0.209933	-0.155783	0.104433	-0.0114567
0.2116	-0.14782	0.105266	-0.0153794
0.213267	-0.164908	0.1061	-0.013368
0.214933	-0.162983	0.106933	-0.0183449
0.2166	-0.162131	0.107766	-0.0186658
0.218267	-0.177106	0.1086	-0.0210716
0.219933	-0.174445	0.109433	-0.020119
0.2216	-0.17067	0.110266	-0.0212954
0.223267	-0.165855	0.1111	-0.024077
0.224933	-0.18177	0.111933	-0.0245196
0.2266	-0.170789	0.112766	-0.0249821
0.228267	-0.176315	0.1136	-0.0216462
0.229933	-0.174422	0.114433	-0.016008
0.2316	-0.15369	0.115266	-0.0131197
0.233267	-0.164316	0.1161	-0.00992293
0.234933	-0.159103	0.116933	-0.00670882
0.2366	-0.127371	0.117766	-0.00798087
0.238267	-0.14318	0.1186	-0.00792415
0.239933	-0.164067	0.119433	-0.00808336
0.2416	-0.152076	0.120266	-0.00980755
0.243267	-0.155049	0.1211	-0.0141864
0.244933	-0.149755	0.121933	-0.0149769
0.2466	-0.164551	0.122766	-0.0182871
0.248267	-0.163171	0.1236	-0.0222706
0.249933	-0.168449	0.124433	-0.0240521
0.2516	-0.177772	0.125266	-0.0275708
0.253267	-0.192262	0.1261	-0.0256232
0.254933	-0.164143	0.126933	-0.0290913
0.2566	-0.157381	0.127766	-0.027426
0.258267	-0.169747	0.1286	-0.0250889
0.259933	-0.175538	0.129433	-0.029321
0.2616	-0.174758	0.130266	-0.0347877
0.263267	-0.161228	0.1311	-0.0375136
0.264933	-0.176765	0.131933	-0.0332445
0.2666	-0.155892	0.132766	-0.0285107
0.268267	-0.152206	0.1336	-0.0273613
0.269933	-0.14686	0.134433	-0.0244625
0.2716	-0.154117	0.135266	-0.0239843
0.273267	-0.140769	0.1361	-0.0251258
0.274933	-0.135772	0.136933	-0.0249275
0.2766	-0.151367	0.137766	-0.0227311
0.278267	-0.165741	0.1386	-0.0242802
0.279933	-0.168798	0.139433	-0.0250737
0.2816	-0.167859	0.140266	-0.0241805
0.283267	-0.161267	0.1411	-0.0270021
0.284933	-0.151155	0.141933	-0.0272477
0.2866	-0.164369	0.142766	-0.0203244
0.288267	-0.177696	0.1436	-0.013046
0.289933	-0.186744	0.144433	-0.0150918
0.2916	-0.166856	0.145266	-0.0183419
0.293267	-0.155779	0.1461	-0.0203493
0.294933	-0.144083	0.146933	-0.0170587
0.2966	-0.156773	0.147766	-0.012338
0.298267	-0.176653	0.1486	-0.00743938
0.299933	-0.163568	0.149433	-0.00760577
0.3016	-0.150942	0.150266	-0.00287929
0.303267	-0.147053	0.1511	-0.000981761
0.304933	-0.152528	0.151933	-0.00371143
0.3066	-0.167329	0.152766	-0.00470736
0.308267	-0.155016	0.1536	-0.00332892
0.309933	-0.165527	0.154433	-0.000473264
0.3116	-0.159663	0.155266	0.0020065
0.313267	-0.156422	0.1561	0.000828154
0.314933	-0.138873	0.156933	-0.000592301
0.3166	-0.151467	0.157766	0.0021273
0.318267	-0.152092	0.1586	-0.00175864
0.319933	-0.162106	0.159433	-0.000855127
0.3216	-0.156781	0.160266	-0.0026633
0.323267	-0.159388	0.1611	-0.00040651
0.324933	-0.148805	0.161933	-0.000892469
0.3266	-0.146572	0.162766	-0.00412717
0.328267	-0.139573	0.1636	-1.02233e-05
0.329933	-0.152991	0.164433	-0.0011241
0.3316	-0.138378	0.165266	-0.00197226
0.333267	-0.14886	0.1661	-0.00658853
0.334933	-0.137424	0.166933	-0.00891298
0.3366	-0.139162	0.167766	-0.00992209
0.338267	-0.133493	0.1686	-0.00914567
0.339933	-0.142456	0.169433	-0.0124439
0.3416	-0.146808	0.170266	-0.0107032
0.343267	-0.147831	0.1711	-0.00930338
0.344933	-0.159896	0.171933	-0.0113658
0.3466	-0.165091	0.172766	-0.0137311
0.348267	-0.16429	0.1736	-0.0117667
0.349933	-0.180127	0.174433	-0.0132347
0.3516	-0.150535	0.175266	-0.0112826
0.353267	-0.152625	0.1761	-0.0100791
0.354933	-0.152871	0.176933	-0.00883642
0.3566	-0.14171	0.177766	-0.00856638
0.358267	-0.172124	0.1786	-0.00912421
0.359933	-0.163796	0.179433	-0.0118343
0.3616	-0.172735	0.180266	-0.00856105
0.363267	-0.170384	0.1811	-0.00983369
0.364933	-0.1763	0.181933	-0.00794943
0.3666	-0.170092	0.182766	-0.0113679
0.368267	-0.171095	0.1836	-0.0111406
0.369933	-0.165995	0.184433	-0.00911302
0.3716	-0.151183	0.185266	-0.00733005
0.373267	-0.168472	0.1861	-0.00456536
0.374933	-0.174291	0.186933	-0.00498436
0.3766	-0.167513	0.187766	-0.00768826
0.378267	-0.145515	0.1886	-0.0092267
0.379933	-0.161792	0.189433	-0.00506304
0.3816	-0.168156	0.190266	-0.00300597
0.383267	-0.171411	0.1911	-0.00440457
0.384933	-0.16426	0.191933	-0.00260228
0.3866	-0.142561	0.192766	0.00117179
0.388267	-0.166449	0.1936	0.00330569
0.389933	-0.164042	0.194433	0.00129754
0.3916	-0.160749	0.195266	0.00149765
0.393267	-0.156855	0.1961	0.00404154
0.394933	-0.155332	0.196933	0.00476042
0.3966	-0.156987	0.197766	0.00332284
0.398267	-0.175926	0.1986	0.00342221
0.399933	-0.164213	0.199433	0.00454449
0.4016	-0.17144	0.200266	0.0032248
0.403267	-0.190127	0.2011	0.00442752
0.404933	-0.170054	0.201933	0.0029793
0.4066	-0.167542	0.202766	0.000683384
0.408267	-0.16411	0.2036	0.000876137
0.409933	-0.167553	0.204433	0.00134562
0.4116	-0.163484	0.205266	-0.00249961
0.413267	-0.169793	0.2061	-0.00776907
0.414933	-0.154423	0.206933	-0.0115663
0.4166	-0.163523	0.207766	-0.0155425
0.418267	-0.152181	0.2086	-0.012676
0.419933	-0.148722	0.209433	-0.0132078
0.4216	-0.144236	0.210266	-0.0143869
0.423267	-0.158188	0.2111	-0.00505351
0.424933	-0.167997	0.211933	-0.00294075
0.4266	-0.146838	0.212766	-0.00749414
0.428267	-0.156636	0.2136	-0.00808462
0.429933	-0.162955	0.214433	-0.00533449
0.4316	-0.187737	0.215266	-0.00310386
0.433267	-0.181821	0.2161	-0.00518624
0.434933	-0.179766	0.216933	-0.00179553
0.4366	-0.17198	0.217766	0.00156676
0.438267	-0.172184	0.2186	-0.000501253
0.439933	-0.176645	0.219433	-0.000264256
0.4416	-0.181938	0.220266	0.00188919
0.443267	-0.168247	0.2211	-0.00110005
0.444933	-0.147205	0.221933	-0.00559543
0.4466	-0.176105	0.222766	-0.0058066
0.448267	-0.17995	0.2236	-0.00540035
0.449933	-0.185931	0.224433	-0.00662528
0.4516	-0.173023	0.225266	-0.00961575
0.453267	-0.165798	0.2261	-0.00905986
0.454933	-0.162025	0.226933	-0.00786719
0.4566	-0.14718	0.227766	-0.00611216
0.458267	-0.145381	0.2286	-0.0113354
0.459933	-0.13989	0.229433	-0.0139543
0.4616	-0.167847	0.230266	-0.011448
0.463267	-0.177036	0.2311	-0.0136836
0.464933	-0.168467	0.231933	-0.0129423
0.4666	-0.149383	0.232766	-0.0139771
0.468267	-0.139249	0.2336	-0.0191153
0.469933	-0.151995	0.234433	-0.0182858
0.4716	-0.15566	0.235266	-0.0135638
0.473267	-0.161339	0.2361	-0.0125312
0.474933	-0.151178	0.236933	-0.00967654
0.4766	-0.148959	0.237766	-0.0115735
0.478267	-0.140718	0.2386	-0.0104132
0.479933	-0.163961	0.239433	-0.009006
0.4816	-0.172268	0.240266	-0.00741753
0.483267	-0.178492	0.2411	-0.010305
0.484933	-0.170248	0.241933	-0.00752304
0.4866	-0.170114	0.242766	-0.00898445
0.488267	-0.161678	0.2436	-0.00726805
0.489933	-0.158739	0.244433	-0.00667622
0.4916	-0.155773	0.245266	-0.00687361
0.493267	-0.159513	0.2461	-0.00503842
0.494933	-0.160587	0.246933	-0.00429085
0.4966	-0.167577	0.247766	-0.0100705
0.498267	-0.185164	0.2486	-0.00925736
0.499933	-0.170375	0.249433	-0.00921338
0.5016	-0.149227	0.250266	-0.00742918
0.503267	-0.179484	0.2511	-0.00517415
0.504933	-0.155774	0.251933	-0.00392665
0.5066	-0.167111	0.252766	-0.00358926
0.508267	-0.171092	0.2536	-0.00507707
0.509933	-0.18153	0.254433	-0.00122587
0.5116	-0.185752	0.255266	0.0011073
0.513267	-0.168199	0.2561	0.00379757
0.514933	-0.143162	0.256933	0.000490596
0.5166	-0.169779	0.257766	0.00121642
0.518267	-0.16393	0.2586	0.00341745
0.519933	-0.160309	0.259433	0.00379961
0.5216	-0.155384	0.260266	0.00530982
0.523267	-0.156348	0.2611	0.00121652
0.524933	-0.160813	0.261933	-0.00470613
0.5266	-0.1651	0.262766	-0.00721414
0.528267	-0.180142	0.2636	-0.00842639
0.529933	-0.179642	0.264433	-0.0105804
0.5316	-0.173196	0.265266	-0.0137109
0.533267	-0.163584	0.2661	-0.0163317
0.534933	-0.155026	0.266933	-0.0139966
0.5366	-0.166046	0.267766	-0.0135965
0.538267	-0.141024	0.2686	-0.0128606
0.539933	-0.150154	0.269433	-0.0159301
0.5416	-0.153814	0.270266	-0.0129179
0.543267	-0.165593	0.2711	-0.0106825
0.544933	-0.167629	0.271933	-0.0105711
0.5466	-0.162435	0.272766	-0.00651252
0.548267	-0.185677	0.2736	-0.00897431
0.549933	-0.180298	0.274433	-0.00853027
0.5516	-0.174917	0.275266	-0.0111001
0.553267	-0.17706	0.2761	-0.0123691
0.554933	-0.167919	0.276933	-0.0120429
0.5566	-0.15825	0.277766	-0.0158629
0.558267	-0.155744	0.2786	-0.0169495
0.559933	-0.1636	0.279433	-0.0162525
0.5616	-0.166996	0.280266	-0.0157389
0.563267	-0.152467	0.2811	-0.0163687
0.564933	-0.150079	0.281933	-0.0156522
0.5666	-0.138455	0.282766	-0.0147516
0.568267	-0.16086	0.2836	-0.0147831
0.569933	-0.162067	0.284433	-0.0144595
0.5716	-0.161354	0.285266	-0.0117914
0.573267	-0.156144	0.2861	-0.0125998
0.574933	-0.131578	0.286933	-0.0121238
0.5766	-0.164686	0.287766	-0.0122736
0.578267	-0.173547	0.2886	-0.00931876
0.579933	-0.153845	0.289433	-0.0121997
0.5816	-0.162235	0.290266	-0.00960917
0.583267	-0.163812	0.2911	-0.00832163
0.584933	-0.16878	0.291933	-0.00980052
0.5866	-0.168042	0.292766	-0.00773005
0.588267	-0.167541	0.2936	-0.0067268
0.589933	-0.164609	0.294433	-0.00909623
0.5916	-0.163769	0.295266	-0.00208221
0.593267	-0.160398	0.2961	0.000171587
0.594933	-0.15843	0.296933	0.00206424
0.5966	-0.174644	0.297766	0.00472286
0.598267	-0.167189	0.2986	0.00887253
0.599933	-0.170494	0.299433	0.0108783
0.6016	-0.153746	0.300266	0.00723538
0.603267	-0.160348	0.3011	0.00711818
0.604933	-0.159666	0.301933	0.0112097
0.6066	-0.138686	0.302766	0.00502397
0.608267	-0.142639	0.3036	0.00562698
0.609933	-0.173422	0.304433	0.009459
0.6116	-0.174825	0.305266	0.0076131
0.613267	-0.166258	0.3061	0.00967767
0.614933	-0.16192	0.306933	0.00870651
0.6166	-0.157747	0.307766	0.00561385
0.618267	-0.156657	0.3086	0.00746894
0.619933	-0.143638	0.309433	0.00745337
0.6216	-0.144676	0.310266	0.00942122
0.623267	-0.155621	0.3111	0.0104946
0.624933	-0.165464	0.311933	0.0152645
0.6266	-0.163742	0.312766	0.0216468
0.628267	-0.164954	0.3136	0.021187
0.629933	-0.171146	0.314433	0.0194218
0.6316	-0.159439	0.315266	0.0157805
0.633267	-0.177214	0.3161	0.0154633
0.634933	-0.169614	0.316933	0.00949801
0.6366	-0.166319	0.317766	0.00891503
0.638267	-0.162295	0.3186	0.00838734
0.639933	-0.169983	0.319433	0.00761614
0.6416	-0.183887	0.320266	0.00788801
0.643267	-0.16416	0.3211	0.00816073
0.644933	-0.15661	0.321933	0.00573603
0.6466	-0.161558	0.322766	0.00318849
0.648267	-0.149916	0.3236	0.00186889
0.649933	-0.163183	0.324433	0.00255934
0.6516	-0.155151	0.325266	0.000645479
0.653267	-0.154486	0.3261	-0.00289063
0.654933	-0.159164	0.326933	-0.000465683
0.6566	-0.159619	0.327766	0.00273487
0.658267	-0.15421	0.3286	-0.000953159
0.659933	-0.166647	0.329433	-0.00150553
0.6616	-0.147585	0.330266	-0.00261158
0.663267	-0.148031	0.3311	-0.00255353
0.664933	-0.148212	0.331933	-0.00390232
0.6666	-0.149573	0.332766	-0.00419313
0.668267	-0.14054	0.3336	-0.00243797
0.669933	-0.153331	0.334433	-0.00503621
0.6716	-0.147284	0.335266	-0.00310373
0.673267	-0.146162	0.3361	-0.00457235
0.674933	-0.139634	0.336933	-0.00732736
0.6766	-0.13972	0.337766	-0.00987195
0.678267	-0.139461	0.3386	-0.0105278
0.679933	-0.167683	0.339433	-0.00978037
0.6816	-0.142845	0.340266	-0.0145493
0.683267	-0.156687	0.3411	-0.0143055
0.684933	-0.146704	0.341933	-0.0138916
0.6866	-0.143251	0.342766	-0.0156096
0.688267	-0.155414	0.3436	-0.0175454
0.689933	-0.191748	0.344433	-0.0225324
0.6916	-0.17122	0.345266	-0.0179427
0.693267	-0.174857	0.3461	-0.0170464
0.694933	-0.162763	0.346933	-0.0162297
0.6966	-0.159681	0.347766	-0.0119872
0.698267	-0.178334	0.3486	-0.0103163
0.699933	-0.171177	0.349433	-0.00898249
0.7016	-0.180207	0.350266	-0.0106075
0.703267	-0.170834	0.3511	-0.0129269
0.704933	-0.170608	0.351933	-0.010591
0.7066	-0.165546	0.352766	-0.00876996
0.708267	-0.147984	0.3536	-0.00673613
0.709933	-0.154216	0.354433	-0.008956
0.7116	-0.158745	0.355266	-0.00808376
0.713267	-0.141838	0.3561	-0.00367885
0.714933	-0.158389	0.356933	-0.00345201
0.7166	-0.146408	0.357766	-0.0069304
0.718267	-0.156047	0.3586	-0.00791589
0.719933	-0.156904	0.359433	-0.00812224
0.7216	-0.162309	0.360266	-0.00803363
0.723267	-0.170824	0.3611	-0.0130365
0.724933	-0.158023	0.361933	-0.0160445
0.7266	-0.159059	0.362766	-0.0180099
0.728267	-0.167148	0.3636	-0.0185302
0.729933	-0.185129	0.364433	-0.0245747
0.7316	-0.169905	0.365266	-0.0263306
0.733267	-0.175351	0.3661	-0.0253277
0.734933	-0.166301	0.366933	-0.0227773
0.7366	-0.142811	0.367766	-0.0222435
0.738267	-0.147151	0.3686	-0.0219904
0.739933	-0.151917	0.369433	-0.0190409
0.7416	-0.154452	0.370266	-0.0199992
0.743267	-0.154981	0.3711	-0.0214054
0.744933	-0.154034	0.371933	-0.0218075
0.7466	-0.168672	0.372766	-0.0203362
0.748267	-0.177247	0.3736	-0.0210064
0.749933	-0.174677	0.374433	-0.0253509
0.7516	-0.164012	0.375266	-0.0267985
0.753267	-0.177765	0.3761	-0.0258225
0.754933	-0.179106	0.376933	-0.020556
0.7566	-0.177911	0.377766	-0.0227805
0.758267	-0.170462	0.3786	-0.024424
0.759933	-0.162401	0.379433	-0.0244663
0.7616	-0.158629	0.380266	-0.0258998
0.763267	-0.171196	0.3811	-0.0275759
0.764933	-0.15626	0.381933	-0.0282641
0.7666	-0.141981	0.382766	-0.0270054
0.768267	-0.164152	0.3836	-0.0263832
0.769933	-0.162167	0.384433	-0.0246519
0.7716	-0.155345	0.385266	-0.02493
0.773267	-0.15719	0.3861	-0.0228986
0.774933	-0.151856	0.386933	-0.022993
0.7766	-0.162053	0.387766	-0.0167652
0.778267	-0.163272	0.3886	-0.0121254
0.779933	-0.163482	0.389433	-0.0163302
0.7816	-0.16377	0.390266	-0.0121299
0.783267	-0.152794	0.3911	-0.0138903
0.784933	-0.163145	0.391933	-0.00983611
0.7866	-0.156136	0.392766	0.000594661
0.788267	-0.15517	0.3936	0.00167969
0.789933	-0.164844	0.394433	-0.00478399
0.7916	-0.155408	0.395266	-0.00617535
0.793267	-0.147405	0.3961	-0.00816989
0.794933	-0.152566	0.396933	-0.00495088
0.7966	-0.181234	0.397766	-0.00184945
0.798267	-0.163115	0.3986	-0.00481324
0.799933	-0.152555	0.399433	-0.009596
0.8016	-0.158529	0.400266	-0.0122458
0.803267	-0.157434	0.4011	-0.0121212
0.804933	-0.152908	0.401933	-0.00722506
0.8066	-0.159265	0.402766	-0.00305075
0.808267	-0.17457	0.4036	-0.00624431
0.809933	-0.172873	0.404433	-0.00802532
0.8116	-0.145364	0.405266	-0.00681052
0.813267	-0.161891	0.4061	-0.0106128
0.814933	-0.156256	0.406933	-0.0161848
0.8166	-0.145376	0.407766	-0.0172668
0.818267	-0.153276	0.4086	-0.0174834
0.819933	-0.144364	0.409433	-0.0202916
0.8216	-0.15574	0.410266	-0.0196763
0.823267	-0.15814	0.4111	-0.0159086
0.824933	-0.14809	0.411933	-0.0151331
0.8266	-0.139272	0.412766	-0.0128842
0.828267	-0.134622	0.4136	-0.0105292
0.829933	-0.170056	0.414433	-0.00568997
0.8316	-0.154522	0.415266	-0.00746521
0.833267	-0.151587	0.4161	-0.0064512
0.834933	-0.149929	0.416933	-0.00477622
0.8366	-0.146777	0.417766	0.00109939
0.838267	-0.148224	0.4186	-0.000935966
0.839933	-0.17489	0.419433	-0.00316201
0.8416	-0.172694	0.420266	-0.00735853
0.843267	-0.164158	0.4211	-0.00805412
0.844933	-0.159663	0.421933	-0.00844166
0.8466	-0.154813	0.422766	-0.00511097
0.848267	-0.152782	0.4236	-0.00600962
0.849933	-0.177598	0.424433	-0.00439184
0.8516	-0.168179	0.425266	-0.00196382
0.853267	-0.172097	0.4261	0.00267914
0.854933	-0.135982	0.426933	0.00233624
0.8566	-0.145579	0.427766	0.00344067
0.858267	-0.164931	0.4286	0.00482867
0.859933	-0.151743	0.429433	0.00300804
0.8616	-0.155924	0.430266	0.00532822
0.863267	-0.163603	0.4311	0.00670402
0.864933	-0.17648	0.431933	0.00104144
0.8666	-0.165246	0.432766	-0.00332292
0.868267	-0.163473	0.4336	-0.00327407
0.869933	-0.153384	0.434433	-0.00214801
0.8716	-0.169622	0.435266	-0.000260316
0.873267	-0.177789	0.4361	0.00240822
0.874933	-0.17806	0.436933	0.00167802
0.8766	-0.159513	0.437766	0.00462699
0.878267	-0.159446	0.4386	0.00523846
0.879933	-0.173235	0.439433	0.00543148
0.8816	-0.157416	0.440266	0.00655138
0.883267	-0.18147	0.4411	0.00644386
0.884933	-0.188019	0.441933	0.00267371
0.8866	-0.160178	0.442766	0.000121449
0.888267	-0.156542	0.4436	-0.000681913
0.889933	-0.183609	0.444433	-0.000525446
0.8916	-0.209649	0.445266	0.00102433
0.893267	-0.192745	0.4461	0.00220434
0.894933	-0.182604	0.446933	0.0052929
0.8966	-0.19467	0.447766	0.00623814
0.898267	-0.176805	0.4486	0.00643365
0.899933	-0.173168	0.449433	0.00736951
0.9016	-0.182347	0.450266	0.00729002
0.903267	-0.166141	0.4511	0.00678851
0.904933	-0.171959	0.451933	0.00677961
0.9066	-0.172137	0.452766	0.0089592
0.908267	-0.177405	0.4536	0.0145457
0.909933	-0.162999	0.454433	0.0151873
0.9116	-0.164524	0.455266	0.0153896
0.913267	-0.168681	0.4561	0.0159748
0.914933	-0.181385	0.456933	0.0122518
0.9166	-0.168448	0.457766	0.0110659
0.918267	-0.19245	0.4586	0.0165206
0.919933	-0.171154	0.459433	0.0146319
0.9216	-0.174724	0.460266	0.0198005
0.923267	-0.155679	0.4611	0.0207532
0.924933	-0.148369	0.461933	0.0195257
0.9266	-0.172053	0.462766	0.022979
0.928267	-0.177249	0.4636	0.0240196
0.929933	-0.139472	0.464433	0.0218938
0.9316	-0.165168	0.465266	0.0205111
0.933267	-0.15319	0.4661	0.0232707
0.934933	-0.174296	0.466933	0.026716
0.9366	-0.153637	0.467766	0.0246867
0.938267	-0.162667	0.4686	0.0249451
0.939933	-0.146359	0.469433	0.0244029
0.9416	-0.13668	0.470266	0.0242233
0.943267	-0.141641	0.4711	0.0242411
0.944933	-0.157832	0.471933	0.0256632
0.9466	-0.164281	0.472766	0.026203
0.948267	-0.173207	0.4736	0.0242963
0.949933	-0.16364	0.474433	0.0206388
0.9516	-0.167506	0.475266	0.0163555
0.953267	-0.162035	0.4761	0.0147481
0.954933	-0.151081	0.476933	0.01316
0.9566	-0.156142	0.477766	0.0073382
0.958267	-0.153303	0.4786	0.0020113
0.959933	-0.154123	0.479433	-0.000535209
0.9616	-0.170604	0.480266	0.00506773
0.963267	-0.15733	0.4811	0.0080997
0.964933	-0.152677	0.481933	0.00999634
0.9666	-0.162256	0.482766	0.0106836
0.968267	-0.158282	0.4836	0.00827601
0.969933	-0.16303	0.484433	0.00706933
0.9716	-0.173146	0.485266	0.00276781
0.973267	-0.154836	0.4861	0.00231046
0.974933	-0.16641	0.486933	0.00292021
0.9766	-0.167318	0.487766	0.00025737
0.978267	-0.185406	0.4886	-0.00120236
0.979933	-0.170726	0.489433	-0.00545271
0.9816	-0.160558	0.490266	-0.00805596
0.983267	-0.152868	0.4911	-0.008531
0.984933	-0.158878	0.491933	-0.0120675
0.9866	-0.155503	0.492766	-0.00821833
0.988267	-0.158036	0.4936	-0.00405307
0.989933	-0.158511	0.494433	-0.00455428
0.9916	-0.182287	0.495266	-0.00528116
0.993267	-0.163916	0.4961	-0.00557315
0.994933	-0.158084	0.496933	-0.0117901
0.9966	-0.167945	0.497766	-0.00982904
0.998267	-0.183799	0.4986	-0.0120363
0.999933	-0.180516	0.499433	-0.0144601
1.0016	-0.16882	0.500266	-0.0164958
1.00327	-0.15946	0.5011	-0.0174978
1.00493	-0.175749	0.501933	-0.016003
1.0066	-0.160234	0.502766	-0.0118428
1.00827	-0.152331	0.5036	-0.0106695
1.00993	-0.1718	0.504433	-0.0130105
1.0116	-0.165637	0.505266	-0.0185457
1.01327	-0.156825	0.5061	-0.0133225
1.01493	-0.165639	0.506933	-0.0156131
1.0166	-0.166731	0.507766	-0.0162664
1.01827	-0.185438	0.5086	-0.0189007
1.01993	-0.183098	0.509433	-0.0142861
1.0216	-0.1706	0.510266	-0.0112517
1.02327	-0.176793	0.5111	-0.00975258
1.02493	-0.175802	0.511933	-0.00890971
1.0266	-0.172805	0.512766	-0.00936632
1.02827	-0.18289	0.5136	-0.0102462
1.02993	-0.164514	0.514433	-0.0114557
1.0316	-0.179918	0.515266	-0.00947224
1.03327	-0.17014	0.5161	-0.00769714
1.03493	-0.165028	0.516933	-0.00175617
1.0366	-0.173048	0.517766	0.000802442
1.03827	-0.170398	0.5186	0.00169167
1.03993	-0.165234	0.519433	0.0029081
1.0416	-0.152843	0.520266	0.00307823
1.04327	-0.154113	0.5211	0.00468865
1.04493	-0.151456	0.521933	0.00611401
1.0466	-0.175304	0.522766	0.00111632
1.04827	-0.16223	0.5236	0.00322313
1.04993	-0.164959	0.524433	-0.00416585
1.0516	-0.178106	0.525266	0.000254479
1.05327	-0.182273	0.5261	0.00307758
1.05493	-0.164312	0.526933	0.00841864
1.0566	-0.157937	0.527766	0.00492279
1.05827	-0.176895	0.5286	0.00147979
1.05993	-0.202818	0.529433	0.00235825
1.0616	-0.184875	0.530266	0.00579594
1.06327	-0.187267	0.5311	0.00348296
1.06493	-0.164876	0.531933	0.00251796
1.0666	-0.167299	0.532766	0.00159194
1.06827	-0.176185	0.5336	0.000968213
1.06993	-0.164256	0.534433	-0.0032022
1.0716	-0.156333	0.535266	-0.00523566
1.07327	-0.158211	0.5361	-0.00490595
1.07493	-0.161316	0.536933	-0.00574273
1.0766	-0.165888	0.537766	-0.0099983
1.07827	-0.162313	0.5386	-0.0134598
1.07993	-0.163989	0.539433	-0.0130515
1.0816	-0.15658	0.540266	-0.0108138
1.08327	-0.175814	0.5411	-0.0102732
1.08493	-0.159625	0.541933	-0.0177663
1.0866	-0.158241	0.542766	-0.0220309
1.08827	-0.182203	0.5436	-0.0201884
1.08993	-0.157887	0.544433	-0.0196899
1.0916	-0.165945	0.545266	-0.0162926
1.09327	-0.159554	0.5461	-0.0153797
1.09493	-0.146606	0.546933	-0.0177355
1.0966	-0.153656	0.547766	-0.0214438
1.09827	-0.179661	0.5486	-0.0243026
1.09993	-0.163159	0.549433	-0.0225765
1.1016	-0.156775	0.550266	-0.0250523
1.10327	-0.181246	0.5511	-0.0252648
1.10493	-0.161054	0.551933	-0.0225773
1.1066	-0.172732	0.552766	-0.0270308
1.10827	-0.176171	0.5536	-0.0222669
1.10993	-0.163722	0.554433	-0.0251012
1.1116	-0.168138	0.555266	-0.0268884
1.11327	-0.157075	0.5561	-0.0267106
1.11493	-0.160245	0.556933	-0.0224232
1.1166	-0.159692	0.557766	-0.0238495
1.11827	-0.155103	0.5586	-0.0263119
1.11993	-0.1541	0.559433	-0.0245379
1.1216	-0.155872	0.560266	-0.0236939
1.12327	-0.124029	0.5611	-0.0231216
1.12493	-0.154926	0.561933	-0.0223216
1.1266	-0.149886	0.562766	-0.0226831
1.12827	-0.173998	0.5636	-0.0248018
1.12993	-0.171427	0.564433	-0.0264292
1.1316	-0.15868	0.565266	-0.0250629
1.13327	-0.154717	0.5661	-0.0308884
1.13493	-0.18087	0.566933	-0.0345392
1.1366	-0.172356	0.567766	-0.036154
1.13827	-0.164576	0.5686	-0.0321954
1.13993	-0.177717	0.569433	-0.0288028
1.1416	-0.151302	0.570266	-0.0308756
1.14327	-0.147242	0.5711	-0.0296078
1.14493	-0.155899	0.571933	-0.0262778
1.1466	-0.177192	0.572766	-0.0261572
1.14827	-0.178169	0.5736	-0.0277991
1.14993	-0.180105	0.574433	-0.0298804
1.1516	-0.168798	0.575266	-0.0270156
1.15327	-0.165993	0.5761	-0.0222366
1.15493	-0.157828	0.576933	-0.0260008
1.1566	-0.154259	0.577766	-0.0268775
1.15827	-0.159517	0.5786	-0.0294418
1.15993	-0.166873	0.579433	-0.0335721
1.1616	-0.167535	0.580266	-0.0375334
1.16327	-0.160445	0.5811	-0.0367323
1.16493	-0.178624	0.581933	-0.0296893
1.1666	-0.18487	0.582766	-0.0241796
1.16827	-0.185106	0.5836	-0.0220604
1.16993	-0.186658	0.584433	-0.0221201
1.1716	-0.18192	0.585266	-0.0231118
1.17327	-0.164232	0.5861	-0.0209364
1.17493	-0.174836	0.586933	-0.0253379
1.1766	-0.174435	0.587766	-0.0247162
1.17827	-0.165495	0.5886	-0.026716
1.17993	-0.163592	0.589433	-0.0268201
1.1816	-0.170452	0.590266	-0.0246923
1.18327	-0.161218	0.5911	-0.0251797
1.18493	-0.153725	0.591933	-0.0217403
1.1866	-0.153613	0.592766	-0.0231727
1.18827	-0.175345	0.5936	-0.0239273
1.18993	-0.180496	0.594433	-0.0274543
1.1916	-0.156439	0.595266	-0.0271398
1.19327	-0.155307	0.5961	-0.0234364
1.19493	-0.148311	0.596933	-0.0221065
1.1966	-0.171529	0.597766	-0.0176663
1.19827	-0.1604	0.5986	-0.017581
1.19993	-0.156405	0.599433	-0.0165955
1.2016	-0.174265	0.600266	-0.0138291
1.20327	-0.172811	0.6011	-0.0123666
1.20493	-0.170436	0.601933	-0.0131993
1.2066	-0.157544	0.602766	-0.0158725
1.20827	-0.1625	0.6036	-0.0107607
1.20993	-0.173724	0.604433	-0.00938326
1.2116	-0.167445	0.605266	-0.00228799
1.21327	-0.159744	0.6061	-0.0051575
1.21493	-0.148821	0.606933	-0.00125553
1.2166	-0.166078	0.607766	-0.00139484
1.21827	-0.158282	0.6086	-0.00294765
1.21993	-0.152561	0.609433	-0.00121936
1.2216	-0.163724	0.610266	0.000277367
1.22327	-0.165316	0.6111	-0.00173894
1.22493	-0.176748	0.611933	-0.00190683
1.2266	-0.164445	0.612766	-0.00649583
1.22827	-0.175827	0.6136	-0.0064221
1.22993	-0.180851	0.614433	-0.00766759
1.2316	-0.188983	0.615266	-0.00706364
1.23327	-0.185281	0.6161	-0.00468141
1.23493	-0.170938	0.616933	-0.00869562
1.2366	-0.16879	0.617766	-0.0104082
1.23827	-0.183735	0.6186	-0.0131598
1.23993	-0.164405	0.619433	-0.0149998
1.2416	-0.183924	0.620266	-0.0129023
1.24327	-0.182145	0.6211	-0.0100898
1.24493	-0.180065	0.621933	-0.0020439
1.2466	-0.165272	0.622766	0.00139627
1.24827	-0.17383	0.6236	-0.00316519
1.24993	-0.173653	0.624433	-0.00912072
1.2516	-0.152532	0.625266	-0.010841
1.25327	-0.161542	0.6261	-0.0131148
1.25493	-0.149417	0.626933	-0.0152488
1.2566	-0.156476	0.627766	-0.0136176
1.25827	-0.165964	0.6286	-0.0144381
1.25993	-0.152574	0.629433	-0.0183483
1.2616	-0.163896	0.630266	-0.0202651
1.26327	-0.152954	0.6311	-0.0253246
1.26493	-0.154855	0.631933	-0.0245704
1.2666	-0.167762	0.632766	-0.0260064
1.26827	-0.168808	0.6336	-0.0299422
1.26993	-0.163936	0.634433	-0.0304616
1.2716	-0.170628	0.635266	-0.0259319
1.27327	-0.173828	0.6361	-0.0231179
1.27493	-0.167941	0.636933	-0.0245551
1.2766	-0.168655	0.637766	-0.0263725
1.27827	-0.173507	0.6386	-0.0273284
1.27993	-0.169289	0.639433	-0.0232831
1.2816	-0.163979	0.640266	-0.0251121
1.28327	-0.14441	0.6411	-0.0271057
1.28493	-0.150676	0.641933	-0.0245034
1.2866	-0.152324	0.642766	-0.0234
1.28827	-0.152923	0.6436	-0.02386
1.28993	-0.120389	0.644433	-0.0253805
1.2916	-0.156921	0.645266	-0.0270622
1.29327	-0.161002	0.6461	-0.0275283
1.29493	-0.150661	0.646933	-0.0279995
1.2966	-0.158572	0.647766	-0.0274736
1.29827	-0.149584	0.6486	-0.0195852
1.29993	-0.159621	0.649433	-0.0172919
1.3016	-0.163464	0.650266	-0.0199677
1.30327	-0.151445	0.6511	-0.0221718
1.30493	-0.159501	0.651933	-0.0237646
1.3066	-0.172543	0.652766	-0.0254992
1.30827	-0.153701	0.6536	-0.0218069
1.30993	-0.157314	0.654433	-0.0232114
1.3116	-0.165286	0.655266	-0.02645
1.31327	-0.157635	0.6561	-0.0195298
1.31493	-0.139908	0.656933	-0.0195214
1.3166	-0.152781	0.657766	-0.0175347
1.31827	-0.145776	0.6586	-0.0152588
1.31993	-0.155867	0.659433	-0.0163671
1.3216	-0.164986	0.660266	-0.0166298
1.32327	-0.159382	0.6611	-0.0149403
1.32493	-0.151423	0.661933	-0.0175268
1.3266	-0.150822	0.662766	-0.0193098
1.32827	-0.163965	0.6636	-0.0202004
1.32993	-0.178681	0.664433	-0.0217564
1.3316	-0.168664	0.665266	-0.0233078
1.33327	-0.16033	0.6661	-0.0234659
1.33493	-0.150894	0.666933	-0.0237638
1.3366	-0.153867	0.667766	-0.0257701
1.33827	-0.158698	0.6686	-0.0262276
1.33993	-0.153094	0.669433	-0.0234006
1.3416	-0.152546	0.670266	-0.0239318
1.34327	-0.153006	0.6711	-0.031756
1.34493	-0.157878	0.671933	-0.0277177
1.3466	-0.146955	0.672766	-0.0270091
1.34827	-0.145507	0.6736	-0.0263727
1.34993	-0.145462	0.674433	-0.0274381
1.3516	-0.161958	0.675266	-0.0280965
1.35327	-0.158613	0.6761	-0.0254114
1.35493	-0.137329	0.676933	-0.0221517
1.3566	-0.130575	0.677766	-0.0222269
1.35827	-0.138363	0.6786	-0.0176252
1.35993	-0.15015	0.679433	-0.0119609
1.3616	-0.156947	0.680266	-0.013202
1.36327	-0.146792	0.6811	-0.0131511
1.36493	-0.166325	0.681933	-0.0113823
1.3666	-0.155798	0.682766	-0.0122238
1.36827	-0.159635	0.6836	-0.00779006
1.36993	-0.160909	0.684433	-0.00757439
1.3716	-0.158149	0.685266	-0.000280866
1.37327	-0.162426	0.6861	-0.00166311
1.37493	-0.17635	0.686933	-0.000596424
1.3766	-0.165534	0.687766	-0.00139625
1.37827	-0.168057	0.6886	-0.00247179
1.37993	-0.167392	0.689433	-0.00562158
1.3816	-0.150867	0.690266	-0.00795219
1.38327	-0.163346	0.6911	-0.00570066
1.38493	-0.148994	0.691933	-0.00670207
1.3866	-0.145741	0.692766	-0.00808575
1.38827	-0.145969	0.6936	-0.0136242
1.38993	-0.149282	0.694433	-0.0158207
1.3916	-0.167651	0.695266	-0.0146213
1.39327	-0.156588	0.6961	-0.0127622
1.39493	-0.163498	0.696933	-0.00969181
1.3966	-0.146567	0.697766	-0.0105007
1.39827	-0.147463	0.6986	-0.01739
1.39993	-0.174538	0.699433	-0.0173388
1.4016	-0.169689	0.700266	-0.01499
1.40327	-0.176109	0.7011	-0.0181482
1.40493	-0.161696	0.701933	-0.0175805
1.4066	-0.158289	0.702766	-0.016402
1.40827	-0.151423	0.7036	-0.0176985
1.40993	-0.165691	0.704433	-0.0160503
1.4116	-0.154848	0.705266	-0.0152606
1.41327	-0.148009	0.7061	-0.0126733
1.41493	-0.154934	0.706933	-0.0110115
1.4166	-0.17908	0.707766	-0.00707808
1.41827	-0.187453	0.7086	-0.00844658
1.41993	-0.175859	0.709433	-0.00742815
1.4216	-0.170042	0.710266	-0.00506311
1.42327	-0.178847	0.7111	-0.00991258
1.42493	-0.166721	0.711933	-0.010167
1.4266	-0.166263	0.712766	-0.013186
1.42827	-0.161074	0.7136	-0.0121654
1.42993	-0.135272	0.714433	-0.0118252
1.4316	-0.13789	0.715266	-0.0147143
1.43327	-0.154061	0.7161	-0.0139793
1.43493	-0.150755	0.716933	-0.0148999
1.4366	-0.152377	0.717766	-0.0171378
1.43827	-0.172991	0.7186	-0.0152707
1.43993	-0.159287	0.719433	-0.0139528
1.4416	-0.158902	0.720266	-0.0195812
1.44327	-0.156417	0.7211	-0.0211416
1.44493	-0.169266	0.721933	-0.0201167
1.4466	-0.192258	0.722766	-0.0229992
1.44827	-0.18138	0.7236	-0.0242886
1.44993	-0.182982	0.724433	-0.0198389
1.4516	-0.169895	0.725266	-0.0106389
1.45327	-0.155908	0.7261	-0.00691457
1.45493	-0.163613	0.726933	-0.00919037
1.4566	-0.144529	0.727766	-0.00959563
1.45827	-0.158577	0.7286	-0.0131047
1.45993	-0.148817	0.729433	-0.0130883
1.4616	-0.158958	0.730266	-0.00716046
1.46327	-0.165498	0.7311	-0.00653711
1.46493	-0.161664	0.731933	-0.00741982
1.4666	-0.17536	0.732766	-0.00700293
1.46827	-0.166007	0.7336	-0.00656051
1.46993	-0.184834	0.734433	-0.00649424
1.4716	-0.184248	0.735266	-0.00927796
1.47327	-0.180235	0.7361	-0.0118662
1.47493	-0.153352	0.736933	-0.00869711
1.4766	-0.151621	0.737766	-0.00879952
1.47827	-0.137954	0.7386	-0.0120111
1.47993	-0.159652	0.739433	-0.00407758
1.4816	-0.163479	0.740266	-0.0021438
1.48327	-0.186427	0.7411	-0.000888286
1.48493	-0.158855	0.741933	-0.00310283
1.4866	-0.154896	0.742766	-0.00587435
1.48827	-0.166458	0.7436	-0.00592181
1.48993	-0.169051	0.744433	-0.00789386
1.4916	-0.146493	0.745266	-0.00813059
1.49327	-0.158494	0.7461	-0.0120277
1.49493	-0.162232	0.746933	-0.0116824
1.4966	-0.155473	0.747766	-0.0104833
1.49827	-0.162589	0.7486	-0.00599603
1.49993	-0.143404	0.749433	-0.0102819
1.5016	-0.141995	0.750266	-0.0123034
1.50327	-0.147838	0.7511	-0.0111925
1.50493	-0.134786	0.751933	-0.0114383
1.5066	-0.145898	0.752766	-0.0102171
1.50827	-0.155081	0.7536	-0.00542244
1.50993	-0.156714	0.754433	-0.00495102
1.5116	-0.169864	0.755266	-0.0071132
1.51327	-0.176003	0.7561	-0.00977206
1.51493	-0.174284	0.756933	-0.00367425
1.5166	-0.168696	0.757766	0.00229953
1.51827	-0.166539	0.7586	0.000228509
1.51993	-0.176598	0.759433	-0.00329457
1.5216	-0.183688	0.760266	-0.00846975
1.52327	-0.17517	0.7611	-0.0138025
1.52493	-0.161149	0.761933	-0.0162352
1.5266	-0.184691	0.762766	-0.0167225
1.52827	-0.171495	0.7636	-0.0173876
1.52993	-0.145793	0.764433	-0.0195444
1.5316	-0.142089	0.765266	-0.0145206
1.53327	-0.148641	0.7661	-0.00986372
1.53493	-0.167835	0.766933	-0.0138322
1.5366	-0.168697	0.767766	-0.0163105
1.53827	-0.162735	0.7686	-0.0154463
1.53993	-0.147225	0.769433	-0.0190349
1.5416	-0.171628	0.770266	-0.0181104
1.54327	-0.161971	0.7711	-0.0186675
1.54493	-0.170683	0.771933	-0.016947
1.5466	-0.170958	0.772766	-0.0165697
1.54827	-0.186151	0.7736	-0.0176531
1.54993	-0.191965	0.774433	-0.0215842
1.5516	-0.169683	0.775266	-0.0256085
1.55327	-0.178305	0.7761	-0.0264912
1.55493	-0.189907	0.776933	-0.0229019
1.5566	-0.149784	0.777766	-0.0196267
1.55827	-0.176394	0.7786	-0.0177972
1.55993	-0.166642	0.779433	-0.0169235
1.5616	-0.158225	0.780266	-0.0136896
1.56327	-0.160214	0.7811	-0.00956631
1.56493	-0.164333	0.781933	-0.0110702
1.5666	-0.164011	0.782766	-0.0142526
1.56827	-0.162173	0.7836	-0.015477
1.56993	-0.159811	0.784433	-0.0124745
1.5716	-0.15761	0.785266	-0.00912787
1.57327	-0.164018	0.7861	-0.00592773
1.57493	-0.16363	0.786933	-0.00349759
1.5766	-0.181662	0.787766	-0.00395115
1.57827	-0.166065	0.7886	-0.00065356
1.57993	-0.176664	0.789433	-0.00388304
1.5816	-0.1718	0.790266	-0.00695946
1.58327	-0.162533	0.7911	-0.00787194
1.58493	-0.168979	0.791933	-0.00682777
1.5866	-0.172395	0.792766	-0.00894242
1.58827	-0.174013	0.7936	-0.0094604
1.58993	-0.163456	0.794433	-0.0103884
1.5916	-0.157762	0.795266	-0.0104375
1.59327	-0.159359	0.7961	-0.00890531
1.59493	-0.180671	0.796933	-0.0106752
1.5966	-0.168416	0.797766	-0.0153662
1.59827	-0.182572	0.7986	-0.0166802
1.59993	-0.174947	0.799433	-0.0142099
1.6016	-0.179688	0.800266	-0.0159732
1.60327	-0.191812	0.8011	-0.0168038
1.60493	-0.168905	0.801933	-0.0134786
1.6066	-0.156133	0.802766	-0.0107325
1.60827	-0.154907	0.8036	-0.0142667
1.60993	-0.161683	0.804433	-0.0180942
1.6116	-0.159429	0.805266	-0.0223678
1.61327	-0.155576	0.8061	-0.020638
1.61493	-0.157621	0.806933	-0.0205633
1.6166	-0.144806	0.807766	-0.0209273
1.61827	-0.147408	0.8086	-0.0195578
1.61993	-0.15104	0.809433	-0.0189582
1.6216	-0.14629	0.810266	-0.0210696
1.62327	-0.155803	0.8111	-0.0180594
1.62493	-0.148624	0.811933	-0.017057
1.6266	-0.154526	0.812766	-0.0168364
1.62827	-0.152968	0.8136	-0.0126175
1.62993	-0.156764	0.814433	-0.0116742
1.6316	-0.172404	0.815266	-0.0111809
1.63327	-0.168958	0.8161	-0.011493
1.63493	-0.167911	0.816933	-0.0140937
1.6366	-0.167072	0.817766	-0.0124805
1.63827	-0.16713	0.8186	-0.0056755
1.63993	-0.154302	0.819433	-0.00278267
1.6416	-0.175167	0.820266	-0.00247829
1.64327	-0.173037	0.8211	-0.00634669
1.64493	-0.170723	0.821933	-0.00869624
1.6466	-0.159396	0.822766	-0.0131548
1.64827	-0.154863	0.8236	-0.0131757
1.64993	-0.155345	0.824433	-0.0114108
1.6516	-0.143128	0.825266	-0.00884275
1.65327	-0.146932	0.8261	-0.00531703
1.65493	-0.126102	0.826933	-0.00301842
1.6566	-0.133265	0.827766	0.000548969
1.65827	-0.141847	0.8286	0.00187803
1.65993	-0.166408	0.829433	0.00324113
1.6616	-0.182097	0.830266	0.00432132
1.66327	-0.186479	0.8311	0.00167564
1.66493	-0.181468	0.831933	-0.000960673
1.6666	-0.173168	0.832766	0.000304973
1.66827	-0.165082	0.8336	-0.0039595
1.66993	-0.161291	0.834433	-0.00242555
1.6716	-0.142765	0.835266	2.82125e-05
1.67327	-0.152852	0.8361	-0.00519055
1.67493	-0.171097	0.836933	-0.0035111
1.6766	-0.168053	0.837766	-0.00315078
1.67827	-0.175814	0.8386	-0.00737594
1.67993	-0.167654	0.839433	-0.00697476
1.6816	-0.161522	0.840266	-0.00632389
1.68327	-0.170646	0.8411	-0.0047039
1.68493	-0.17589	0.841933	-0.00565293
1.6866	-0.162298	0.842766	-0.00701503
1.68827	-0.153365	0.8436	-0.00556312
1.68993	-0.165432	0.844433	-0.00805835
1.6916	-0.158707	0.845266	-0.0128821
1.69327	-0.188636	0.8461	-0.0178432
1.69493	-0.158418	0.846933	-0.0194461
1.6966	-0.166035	0.847766	-0.0165438
1.69827	-0.170178	0.8486	-0.0146246
1.69993	-0.172444	0.849433	-0.0161307
1.7016	-0.159431	0.850266	-0.0187063
1.70327	-0.161233	0.8511	-0.018517
1.70493	-0.164626	0.851933	-0.0222109
1.7066	-0.162435	0.852766	-0.0235438
1.70827	-0.162169	0.8536	-0.0255492
1.70993	-0.174696	0.854433	-0.026234
1.7116	-0.166294	0.855266	-0.0249472
1.71327	-0.160086	0.8561	-0.0281938
1.71493	-0.178857	0.856933	-0.0318228
1.7166	-0.16063	0.857766	-0.0280262
1.71827	-0.172424	0.8586	-0.0266819
1.71993	-0.155937	0.859433	-0.0237784
1.7216	-0.150913	0.860266	-0.0234343
1.72327	-0.157168	0.8611	-0.0230746
1.72493	-0.14259	0.861933	-0.0191159
1.7266	-0.139688	0.862766	-0.0155649
1.72827	-0.133361	0.8636	-0.0179786
1.72993	-0.149907	0.864433	-0.0193272
1.7316	-0.160483	0.865266	-0.0235718
1.73327	-0.17065	0.8661	-0.0255464
1.73493	-0.165758	0.866933	-0.0263509
1.7366	-0.173311	0.867766	-0.0265377
1.73827	-0.177624	0.8686	-0.0278474
1.73993	-0.184256	0.869433	-0.0301469
1.7416	-0.18512	0.870266	-0.0294175
1.74327	-0.176976	0.8711	-0.0339954
1.74493	-0.150735	0.871933	-0.0319068
1.7466	-0.165109	0.872766	-0.031612
1.74827	-0.183001	0.8736	-0.0369327
1.74993	-0.18106	0.874433	-0.0344827
1.7516	-0.147874	0.875266	-0.0270501
1.75327	-0.165921	0.8761	-0.0254985
1.75493	-0.165689	0.876933	-0.0219117
1.7566	-0.18176	0.877766	-0.0203493
1.75827	-0.172874	0.8786	-0.0227678
1.75993	-0.16939	0.879433	-0.0252178
1.7616	-0.165368	0.880266	-0.0284822
1.76327	-0.156566	0.8811	-0.034298
1.76493	-0.147061	0.881933	-0.0362519
1.7666	-0.166537	0.882766	-0.0396273
1.76827	-0.175062	0.8836	-0.041517
1.76993	-0.164941	0.884433	-0.0421124
1.7716	-0.168096	0.885266	-0.0407319
1.77327	-0.189502	0.8861	-0.0371179
1.77493	-0.171138	0.886933	-0.0328869
1.7766	-0.165594	0.887766	-0.0307487
1.77827	-0.166648	0.8886	-0.0299791
1.77993	-0.18136	0.889433	-0.0337927
1.7816	-0.195969	0.890266	-0.0338896
1.78327	-0.187728	0.8911	-0.0306854
1.78493	-0.168626	0.891933	-0.0235652
1.7866	-0.176164	0.892766	-0.0236016
1.78827	-0.158983	0.8936	-0.0249431
1.78993	-0.154437	0.894433	-0.024724
1.7916	-0.150132	0.895266	-0.0255753
1.79327	-0.178529	0.8961	-0.0259461
1.79493	-0.181664	0.896933	-0.0294888
1.7966	-0.174059	0.897766	-0.0309477
1.79827	-0.155627	0.8986	-0.0310492
1.79993	-0.156593	0.899433	-0.0294683
1.8016	-0.169683	0.900266	-0.0280788
1.80327	-0.164593	0.9011	-0.0291267
1.80493	-0.166226	0.901933	-0.029135
1.8066	-0.157468	0.902766	-0.0247419
1.80827	-0.180024	0.9036	-0.0224956
1.80993	-0.184899	0.904433	-0.0235747
1.8116	-0.178672	0.905266	-0.0219241
1.81327	-0.182354	0.9061	-0.0247951
1.81493	-0.162803	0.906933	-0.0276029
1.8166	-0.1653	0.907766	-0.0276533
1.81827	-0.171639	0.9086	-0.0282777
1.81993	-0.186931	0.909433	-0.0271679
1.8216	-0.176075	0.910266	-0.0297331
1.82327	-0.162096	0.9111	-0.0315695
1.82493	-0.163641	0.911933	-0.0323957
1.8266	-0.151171	0.912766	-0.0352207
1.82827	-0.162205	0.9136	-0.0347991
1.82993	-0.178128	0.914433	-0.0370262
1.8316	-0.168645	0.915266	-0.0409342
1.83327	-0.161145	0.9161	-0.0438063
1.83493	-0.172704	0.916933	-0.0439126
1.8366	-0.162645	0.917766	-0.0419379
1.83827	-0.127539	0.9186	-0.038231
1.83993	-0.137287	0.919433	-0.0366737
1.8416	-0.147527	0.920266	-0.0358464
1.84327	-0.186169	0.9211	-0.0345795
1.84493	-0.177303	0.921933	-0.0368707
1.8466	-0.18618	0.922766	-0.0336032
1.84827	-0.164479	0.9236	-0.03154
1.84993	-0.170033	0.924433	-0.0278544
1.8516	-0.165042	0.925266	-0.0270235
1.85327	-0.185952	0.9261	-0.0314526
1.85493	-0.171758	0.926933	-0.0318474
1.8566	-0.160362	0.927766	-0.0284466
1.85827	-0.173229	0.9286	-0.026427
1.85993	-0.174522	0.929433	-0.0252249
1.8616	-0.147781	0.930266	-0.0223607
1.86327	-0.156625	0.9311	-0.024006
1.86493	-0.151807	0.931933	-0.022322
1.8666	-0.164062	0.932766	-0.0191494
1.86827	-0.174293	0.9336	-0.0234554
1.86993	-0.165327	0.934433	-0.0239802
1.8716	-0.151806	0.935266	-0.0211985
1.87327	-0.146109	0.9361	-0.0178471
1.87493	-0.157464	0.936933	-0.0187743
1.8766	-0.187643	0.937766	-0.0217499
1.87827	-0.172031	0.9386	-0.0219557
1.87993	-0.172388	0.939433	-0.0220296
1.8816	-0.150607	0.940266	-0.0261618
1.88327	-0.174316	0.9411	-0.0262544
1.88493	-0.174363	0.941933	-0.0296095
1.8866	-0.14645	0.942766	-0.0327171
1.88827	-0.171296	0.9436	-0.0364439
1.88993	-0.138039	0.944433	-0.0373522
1.8916	-0.138702	0.945266	-0.0348306
1.89327	-0.152394	0.9461	-0.0317385
1.89493	-0.152651	0.946933	-0.0321688
1.8966	-0.151912	0.947766	-0.0276852
1.89827	-0.155269	0.9486	-0.0301231
1.89993	-0.161543	0.949433	-0.0292116
1.9016	-0.178246	0.950266	-0.0258163
1.90327	-0.156419	0.9511	-0.0237537
1.90493	-0.149609	0.951933	-0.0263178
1.9066	-0.153688	0.952766	-0.0300075
1.90827	-0.143185	0.9536	-0.028806
1.90993	-0.162337	0.954433	-0.0305264
1.9116	-0.162249	0.955266	-0.0276827
1.91327	-0.159303	0.9561	-0.0233079
1.91493	-0.157319	0.956933	-0.0209753
1.9166	-0.159418	0.957766	-0.0235157
1.91827	-0.167451	0.9586	-0.0248385
1.91993	-0.156822	0.959433	-0.0255164
1.9216	-0.154325	0.960266	-0.0249689
1.92327	-0.172369	0.9611	-0.0283479
1.92493	-0.171214	0.961933	-0.0285463
1.9266	-0.182086	0.962766	-0.0270223
1.92827	-0.185181	0.9636	-0.0233879
1.92993	-0.186764	0.964433	-0.0217339
1.9316	-0.166347	0.965266	-0.0223385
1.93327	-0.183056	0.9661	-0.0225053
1.93493	-0.183063	0.966933	-0.0204613
1.9366	-0.164142	0.967766	-0.0176833
1.93827	-0.15583	0.9686	-0.016587
1.93993	-0.172332	0.969433	-0.0119068
1.9416	-0.182552	0.970266	-0.00903937
1.94327	-0.175634	0.9711	-0.00936042
1.94493	-0.185768	0.971933	-0.0097396
1.9466	-0.191658	0.972766	-0.00850229
1.94827	-0.163282	0.9736	-0.0101948
1.94993	-0.153572	0.974433	-0.006149
1.9516	-0.156313	0.975266	-0.00258143
1.95327	-0.160336	0.9761	-7.19461e-05
1.95493	-0.154352	0.976933	0.000760971
1.9566	-0.15162	0.977766	0.00274688
1.95827	-0.146915	0.9786	0.00478134
1.95993	-0.143479	0.979433	0.00442567
1.9616	-0.132045	0.980266	0.00445818
1.96327	-0.144198	0.9811	-0.00171541
1.96493	-0.175021	0.981933	-0.00482634
1.9666	-0.169554	0.982766	-0.00636171
1.96827	-0.167543	0.9836	-0.00600884
1.96993	-0.168726	0.984433	-0.0132375
1.9716	-0.1591	0.985266	-0.0145783
1.97327	-0.150448	0.9861	-0.0146516
1.97493	-0.172005	0.986933	-0.0170126
1.9766	-0.164404	0.987766	-0.0193083
1.97827	-0.177754	0.9886	-0.0223895
1.97993	-0.148679	0.989433	-0.0225312
1.9816	-0.158435	0.990266	-0.0238743
1.98327	-0.173271	0.9911	-0.0276041
1.98493	-0.182067	0.991933	-0.0233832
1.9866	-0.172348	0.992766	-0.0222142
1.98827	-0.170956	0.9936	-0.0241957
1.98993	-0.161245	0.994433	-0.0233808
1.9916	-0.176874	0.995266	-0.0211945
1.99327	-0.172074	0.9961	-0.0155325
1.99493	-0.191786	0.996933	-0.0128074
1.9966	-0.168887	0.997766	-0.0160331
1.99827	-0.167774	0.9986	-0.0162819
1.99993	-0.138108	0.999433	-0.0188857
2.0016	-0.163395	1.00027	-0.0216418
2.00327	-0.160811	1.0011	-0.0208082
2.00493	-0.172669	1.00193	-0.0204472
2.0066	-0.173756	1.00277	-0.0163006
2.00827	-0.160636	1.0036	-0.0168789
2.00993	-0.149881	1.00443	-0.0176501
2.0116	-0.149356	1.00527	-0.0159378
2.01327	-0.153923	1.0061	-0.0194228
2.01493	-0.165889	1.00693	-0.0213095
2.0166	-0.151917	1.00777	-0.021465
2.01827	-0.150083	1.0086	-0.0212906
2.01993	-0.153792	1.00943	-0.0235922
2.0216	-0.167189	1.01027	-0.0271466
2.02327	-0.177005	1.0111	-0.0321361
2.02493	-0.184469	1.01193	-0.0313256
2.0266	-0.18864	1.01277	-0.0287569
2.02827	-0.180031	1.0136	-0.0325787
2.02993	-0.186162	1.01443	-0.030807
2.0316	-0.168197	1.01527	-0.0339963
2.03327	-0.157333	1.0161	-0.0327695
2.03493	-0.159342	1.01693	-0.0373881
2.0366	-0.167041	1.01777	-0.0401684
2.03827	-0.177201	1.0186	-0.0441769
2.03993	-0.148862	1.01943	-0.049786
2.0416	-0.14391	1.02027	-0.049457
2.04327	-0.154665	1.0211	-0.0460715
2.04493	-0.154077	1.02193	-0.0439579
2.0466	-0.148641	1.02277	-0.043863
2.04827	-0.161661	1.0236	-0.0410528
2.04993	-0.166164	1.02443	-0.0424109
2.0516	-0.177455	1.02527	-0.0404545
2.05327	-0.184964	1.0261	-0.039451
2.05493	-0.170371	1.02693	-0.0380058
2.0566	-0.163551	1.02777	-0.0355694
2.05827	-0.18127	1.0286	-0.031384
2.05993	-0.168031	1.02943	-0.0294941
2.0616	-0.173158	1.03027	-0.0254096
2.06327	-0.175526	1.0311	-0.0234728
2.06493	-0.188148	1.03193	-0.0237923
2.0666	-0.162753	1.03277	-0.0262732
2.06827	-0.166594	1.0336	-0.024929
2.06993	-0.179284	1.03443	-0.0222611
2.0716	-0.176023	1.03527	-0.024138
2.07327	-0.188112	1.0361	-0.0231202
2.07493	-0.168711	1.03693	-0.0221493
2.0766	-0.167984	1.03777	-0.0211693
2.07827	-0.157189	1.0386	-0.022806
2.07993	-0.166159	1.03943	-0.024347
2.0816	-0.162324	1.04027	-0.0246963
2.08327	-0.152979	1.0411	-0.0270336
2.08493	-0.168524	1.04193	-0.0318237
2.0866	-0.165755	1.04277	-0.0338194
2.08827	-0.166123	1.0436	-0.037615
2.08993	-0.161133	1.04443	-0.0351736
2.0916	-0.175529	1.04527	-0.0375541
2.09327	-0.164464	1.0461	-0.0376742
2.09493	-0.182	1.04693	-0.0387067
2.0966	-0.169917	1.04777	-0.0367636
2.09827	-0.172656	1.0486	-0.0328616
2.09993	-0.160861	1.04943	-0.0327981
2.1016	-0.157561	1.05027	-0.0399391
2.10327	-0.155638	1.0511	-0.0418983
2.10493	-0.138726	1.05193	-0.0448085
2.1066	-0.161472	1.05277	-0.0441736
2.10827	-0.153538	1.0536	-0.037445
2.10993	-0.141712	1.05443	-0.0300291
2.1116	-0.135893	1.05527	-0.0279681
2.11327	-0.149736	1.0561	-0.0264796
2.11493	-0.160264	1.05693	-0.0275554
2.1166	-0.163721	1.05777	-0.0311985
2.11827	-0.176482	1.0586	-0.0311938
2.11993	-0.160544	1.05943	-0.0350498
2.1216	-0.170309	1.06027	-0.0398337
2.12327	-0.154816	1.0611	-0.041879
2.12493	-0.162966	1.06193	-0.0410571
2.1266	-0.163442	1.06277	-0.0432322
2.12827	-0.162988	1.0636	-0.0417927
2.12993	-0.172473	1.06443	-0.0400614
2.1316	-0.176595	1.06527	-0.0421093
2.13327	-0.156727	1.0661	-0.0422004
2.13493	-0.149203	1.06693	-0.0398593
2.1366	-0.156207	1.06777	-0.0375545
2.13827	-0.161153	1.0686	-0.0352569
2.13993	-0.167084	1.06943	-0.0313943
2.1416	-0.161827	1.07027	-0.0320844
2.14327	-0.151383	1.0711	-0.0342419
2.14493	-0.148125	1.07193	-0.0337902
2.1466	-0.152814	1.07277	-0.0281663
2.14827	-0.165747	1.0736	-0.0297135
2.14993	-0.163021	1.07443	-0.0308361
2.1516	-0.146786	1.07527	-0.0340322
2.15327	-0.145476	1.0761	-0.0382871
2.15493	-0.159686	1.07693	-0.0452481
2.1566	-0.153522	1.07777	-0.0423668
2.15827	-0.162705	1.0786	-0.0387599
2.15993	-0.137163	1.07943	-0.0378023
2.1616	-0.150145	1.08027	-0.0354144
2.16327	-0.153304	1.0811	-0.0299114
2.16493	-0.147736	1.08193	-0.0330173
2.1666	-0.144351	1.08277	-0.0301772
2.16827	-0.161416	1.0836	-0.0287732
2.16993	-0.158153	1.08443	-0.0249633
2.1716	-0.148627	1.08527	-0.0285866
2.17327	-0.155475	1.0861	-0.0279907
2.17493	-0.168263	1.08693	-0.0262026
2.1766	-0.141552	1.08777	-0.0268381
2.17827	-0.146401	1.0886	-0.0289145
2.17993	-0.142611	1.08943	-0.0274132
2.1816	-0.145513	1.09027	-0.0232758
2.18327	-0.129457	1.0911	-0.0233361
2.18493	-0.138436	1.09193	-0.0225113
2.1866	-0.132914	1.09277	-0.023642
2.18827	-0.145241	1.0936	-0.0208907
2.18993	-0.127121	1.09443	-0.0184392
2.1916	-0.127676	1.09527	-0.0229207
2.19327	-0.13422	1.0961	-0.0262527
2.19493	-0.13674	1.09693	-0.0300922
2.1966	-0.132594	1.09777	-0.0298709
2.19827	-0.137812	1.0986	-0.0296085
2.19993	-0.148076	1.09943	-0.0286581
2.2016	-0.143398	1.10027	-0.022861
2.20327	-0.136923	1.1011	-0.0162572
2.20493	-0.134171	1.10193	-0.0164333
2.2066	-0.161635	1.10277	-0.0142074
2.20827	-0.173333	1.1036	-0.0153967
2.20993	-0.156097	1.10443	-0.0153891
2.2116	-0.142393	1.10527	-0.0173557
2.21327	-0.147857	1.1061	-0.0196832
2.21493	-0.149357	1.10693	-0.0234722
2.2166	-0.127545	1.10777	-0.0218283
2.21827	-0.142468	1.1086	-0.0243775
2.21993	-0.141634	1.10943	-0.0259044
2.2216	-0.160714	1.11027	-0.0289568
2.22327	-0.142622	1.1111	-0.031943
2.22493	-0.155039	1.11193	-0.0356248
2.2266	-0.139459	1.11277	-0.0327066
2.22827	-0.141185	1.1136	-0.0328545
2.22993	-0.134887	1.11443	-0.0348946
2.2316	-0.130692	1.11527	-0.0356496
2.23327	-0.126655	1.1161	-0.0364642
2.23493	-0.121512	1.11693	-0.03237
2.2366	-0.129381	1.11777	-0.0334968
2.23827	-0.128827	1.1186	-0.0343177
2.23993	-0.116307	1.11943	-0.0404593
2.2416	-0.127983	1.12027	-0.0429439
2.24327	-0.122257	1.1211	-0.039011
2.24493	-0.143742	1.12193	-0.0393257
2.2466	-0.110989	1.12277	-0.0376622
2.24827	-0.125437	1.1236	-0.0344528
2.24993	-0.135792	1.12443	-0.0367882
2.2516	-0.125552	1.12527	-0.0392073
2.25327	-0.126645	1.1261	-0.0414771
2.25493	-0.109048	1.12693	-0.037884
2.2566	-0.116286	1.12777	-0.037273
2.25827	-0.120592	1.1286	-0.039875
2.25993	-0.142965	1.12943	-0.0382954
2.2616	-0.143825	1.13027	-0.0363319
2.26327	-0.117522	1.1311	-0.0336814
2.26493	-0.127833	1.13193	-0.0311271
2.2666	-0.113478	1.13277	-0.0220596
2.26827	-0.117847	1.1336	-0.022718
2.26993	-0.136067	1.13443	-0.0232431
2.2716	-0.141901	1.13527	-0.027263
2.27327	-0.132934	1.1361	-0.0305829
2.27493	-0.124802	1.13693	-0.0306449
2.2766	-0.124028	1.13777	-0.0288022
2.27827	-0.114498	1.1386	-0.0301789
2.27993	-0.120117	1.13943	-0.0281427
2.2816	-0.140152	1.14027	-0.0284913
2.28327	-0.120509	1.1411	-0.029966
2.28493	-0.111645	1.14193	-0.0366826
2.2866	-0.113384	1.14277	-0.0431988
2.28827	-0.127151	1.1436	-0.0398787
2.28993	-0.120003	1.14443	-0.0373129
2.2916	-0.12415	1.14527	-0.0341808
2.29327	-0.107879	1.1461	-0.0357773
2.29493	-0.122793	1.14693	-0.0360328
2.2966	-0.123655	1.14777	-0.036211
2.29827	-0.11773	1.1486	-0.0352145
2.29993	-0.107182	1.14943	-0.035856
2.3016	-0.11413	1.15027	-0.0358247
2.30327	-0.127703	1.1511	-0.0343124
2.30493	-0.116892	1.15193	-0.0283823
2.3066	-0.092336	1.15277	-0.025958
2.30827	-0.116943	1.1536	-0.0246272
2.30993	-0.123488	1.15443	-0.0207552
2.3116	-0.116264	1.15527	-0.0230496
2.31327	-0.125844	1.1561	-0.0218621
2.31493	-0.122568	1.15693	-0.0207165
2.3166	-0.115327	1.15777	-0.0207568
2.31827	-0.126815	1.1586	-0.0136906
2.31993	-0.124998	1.15943	-0.0127978
2.3216	-0.121958	1.16027	-0.0106997
2.32327	-0.124557	1.1611	-0.00760371
2.32493	-0.126171	1.16193	-0.00878906
2.3266	-0.12656	1.16277	-0.00971009
2.32827	-0.120433	1.1636	-0.00966399
2.32993	-0.124052	1.16443	-0.00991401
2.3316	-0.128976	1.16527	-0.0068976
2.33327	-0.09898	1.1661	-0.00871699
2.33493	-0.110432	1.16693	-0.0145593
2.3366	-0.089857	1.16777	-0.0081931
2.33827	-0.108601	1.1686	-0.0060987
2.33993	-0.110736	1.16943	-0.00553297
2.3416	-0.118778	1.17027	-0.0075735
2.34327	-0.110225	1.1711	-0.00869145
2.34493	-0.121705	1.17193	-0.00620116
2.3466	-0.109964	1.17277	-0.00469467
2.34827	-0.102959	1.1736	-0.00531191
2.34993	-0.104055	1.17443	-0.00237619
2.3516	-0.104487	1.17527	-0.00514427
2.35327	-0.098771	1.1761	-0.0107847
2.35493	-0.101761	1.17693	-0.0090623
2.3566	-0.110327	1.17777	-0.0087356
2.35827	-0.10315	1.1786	-0.00815473
2.35993	-0.092543	1.17943	-0.00694687
2.3616	-0.098349	1.18027	-0.00771273
2.36327	-0.090453	1.1811	-0.0101133
2.36493	-0.111112	1.18193	-0.0119441
2.3666	-0.080322	1.18277	-0.00896788
2.36827	-0.083289	1.1836	-0.0108818
2.36993	-0.088832	1.18443	-0.0132699
2.3716	-0.09723	1.18527	-0.00850764
2.37327	-0.084828	1.1861	-0.00433864
2.37493	-0.082802	1.18693	-0.000208856
2.3766	-0.097885	1.18777	-0.00233703
2.37827	-0.092564	1.1886	-0.00523146
2.37993	-0.107229	1.18943	-0.0106427
2.3816	-0.128193	1.19027	-0.0148506
2.38327	-0.109399	1.1911	-0.0157562
2.38493	-0.107495	1.19193	-0.0171439
2.3866	-0.101035	1.19277	-0.0167183
2.38827	-0.073029	1.1936	-0.0192863
2.38993	-0.087046	1.19443	-0.0199172
2.3916	-0.09691	1.19527	-0.0166333
2.39327	-0.09368	1.1961	-0.0158895
2.39493	-0.098325	1.19693	-0.0184366
2.3966	-0.089891	1.19777	-0.0198335
2.39827	-0.072943	1.1986	-0.0270774
2.39993	-0.093654	1.19943	-0.0275984
2.4016	-0.10017	1.20027	-0.0282292
2.40327	-0.098518	1.2011	-0.0266132
2.40493	-0.084275	1.20193	-0.0243076
2.4066	-0.08843	1.20277	-0.0253854
2.40827	-0.111633	1.2036	-0.0274303
2.40993	-0.08931	1.20443	-0.0243248
2.4116	-0.080291	1.20527	-0.0217503
2.41327	-0.068823	1.2061	-0.0201109
2.41493	-0.096208	1.20693	-0.0206513
2.4166	-0.099317	1.20777	-0.0140646
2.41827	-0.077704	1.2086	-0.0130528
2.41993	-0.089398	1.20943	-0.0142311
2.4216	-0.094376	1.21027	-0.0130843
2.42327	-0.093667	1.2111	-0.0151367
2.42493	-0.095228	1.21193	-0.0201594
2.4266	-0.097424	1.21277	-0.0196605
2.42827	-0.114309	1.2136	-0.0162831
2.42993	-0.09548	1.21443	-0.0123034
2.4316	-0.078576	1.21527	-0.00734765
2.43327	-0.091324	1.2161	-0.00387093
2.43493	-0.073334	1.21693	-0.00656645
2.4366	-0.069718	1.21777	-0.0129661
2.43827	-0.063494	1.2186	-0.0131333
2.43993	-0.067055	1.21943	-0.0102524
2.4416	-0.081345	1.22027	-0.01175
2.44327	-0.073553	1.2211	-0.011353
2.44493	-0.098075	1.22193	-0.0134184
2.4466	-0.080949	1.22277	-0.0132029
2.44827	-0.076111	1.2236	-0.0109616
2.44993	-0.069706	1.22443	-0.00905833
2.4516	-0.079532	1.22527	-0.00285602
2.45327	-0.078676	1.2261	-0.00401159
2.45493	-0.072803	1.22693	-0.00273135
2.4566	-0.072428	1.22777	-0.002245
2.45827	-0.09607	1.2286	-0.00131764
2.45993	-0.091855	1.22943	-0.00113833
2.4616	-0.069004	1.23027	-0.001287
2.46327	-0.08681	1.2311	-0.00395204
2.46493	-0.100908	1.23193	-0.00822169
2.4666	-0.108036	1.23277	-0.00587489
2.46827	-0.099961	1.2336	-0.00428003
2.46993	-0.1023	1.23443	0.000524468
2.4716	-0.100773	1.23527	0.00143378
2.47327	-0.095614	1.2361	0.00392787
2.47493	-0.093735	1.23693	0.00597835
2.4766	-0.075202	1.23777	0.0076987
2.47827	-0.079806	1.2386	0.00754557
2.47993	-0.094189	1.23943	0.0052828
2.4816	-0.09428	1.24027	0.00657401
2.48327	-0.091763	1.2411	0.00592867
2.48493	-0.105944	1.24193	0.00312177
2.4866	-0.110221	1.24277	0.00159635
2.48827	-0.112929	1.2436	0.00438645
2.48993	-0.113011	1.24443	0.000515582
2.4916	-0.104031	1.24527	-0.0040104
2.49327	-0.106391	1.2461	-0.00332109
2.49493	-0.085143	1.24693	-0.000678252
2.4966	-0.086631	1.24777	-0.00301516
2.49827	-0.10731	1.2486	-0.00764778
2.49993	-0.099391	1.24943	-0.00844188
2.5016	-0.106696	1.25027	-0.00736272
2.50327	-0.084801	1.2511	-0.00256604
2.50493	-0.112516	1.25193	-0.000560564
2.5066	-0.0943	1.25277	-0.00826563
2.50827	-0.096229	1.2536	-0.0103463
2.50993	-0.099772	1.25443	-0.0131111
2.5116	-0.091121	1.25527	-0.0152339
2.51327	-0.09007	1.2561	-0.0178711
2.51493	-0.081101	1.25693	-0.0190991
2.5166	-0.09583	1.25777	-0.0205889
2.51827	-0.091083	1.2586	-0.0194683
2.51993	-0.098597	1.25943	-0.0215212
2.5216	-0.103884	1.26027	-0.0189194
2.52327	-0.106267	1.2611	-0.0166933
2.52493	-0.096712	1.26193	-0.0185472
2.5266	-0.109245	1.26277	-0.0209988
2.52827	-0.115206	1.2636	-0.0214792
2.52993	-0.125443	1.26443	-0.0215222
2.5316	-0.105014	1.26527	-0.0178855
2.53327	-0.089672	1.2661	-0.0163545
2.53493	-0.102228	1.26693	-0.0171529
2.5366	-0.085628	1.26777	-0.021526
2.53827	-0.076192	1.2686	-0.0173207
2.53993	-0.105971	1.26943	-0.0176919
2.5416	-0.101744	1.27027	-0.0169907
2.54327	-0.090475	1.2711	-0.0187834
2.54493	-0.084155	1.27193	-0.0163317
2.5466	-0.11245	1.27277	-0.015248
2.54827	-0.096637	1.2736	-0.0158238
2.54993	-0.117839	1.27443	-0.0157508
2.5516	-0.125392	1.27527	-0.0140243
2.55327	-0.118589	1.2761	-0.0173955
2.55493	-0.089313	1.27693	-0.0186718
2.5566	-0.11118	1.27777	-0.019091
2.55827	-0.089231	1.2786	-0.0184703
2.55993	-0.097672	1.27943	-0.0192749
2.5616	-0.088693	1.28027	-0.0184549
2.56327	-0.096728	1.2811	-0.0164838
2.56493	-0.098903	1.28193	-0.0211588
2.5666	-0.108905	1.28277	-0.0213539
2.56827	-0.089044	1.2836	-0.0238485
2.56993	-0.101167	1.28443	-0.0275777
2.5716	-0.103999	1.28527	-0.0272597
2.57327	-0.112147	1.2861	-0.0278988
2.57493	-0.101766	1.28693	-0.0313369
2.5766	-0.104486	1.28777	-0.0310679
2.57827	-0.112994	1.2886	-0.0307601
2.57993	-0.12449	1.28943	-0.0260096
2.5816	-0.143601	1.29027	-0.0267857
2.58327	-0.115804	1.2911	-0.0270927
2.58493	-0.101699	1.29193	-0.0289765
2.5866	-0.123296	1.29277	-0.0253347
2.58827	-0.107081	1.2936	-0.0231849
2.58993	-0.124288	1.29443	-0.022297
2.5916	-0.108489	1.29527	-0.0219647
2.59327	-0.10753	1.2961	-0.0230887
2.59493	-0.111654	1.29693	-0.0183897
2.5966	-0.097229	1.29777	-0.0197809
2.59827	-0.083791	1.2986	-0.0185038
2.59993	-0.114491	1.29943	-0.0168477
2.6016	-0.102263	1.30027	-0.0193425
2.60327	-0.074927	1.3011	-0.0203714
2.60493	-0.072774	1.30193	-0.026228
2.6066	-0.088982	1.30277	-0.0242799
2.60827	-0.086999	1.3036	-0.0231297
2.60993	-0.122469	1.30443	-0.0216954
2.6116	-0.099824	1.30527	-0.0223955
2.61327	-0.090942	1.3061	-0.0220352
2.61493	-0.092768	1.30693	-0.0241241
2.6166	-0.111082	1.30777	-0.0238199
2.61827	-0.111557	1.3086	-0.0219206
2.61993	-0.107092	1.30943	-0.0217022
2.6216	-0.105069	1.31027	-0.0226748
2.62327	-0.067809	1.3111	-0.0200198
2.62493	-0.067097	1.31193	-0.0200657
2.6266	-0.094022	1.31277	-0.0226428
2.62827	-0.089965	1.3136	-0.0224971
2.62993	-0.065558	1.31443	-0.0213304
2.6316	-0.077136	1.31527	-0.0203242
2.63327	-0.09055	1.3161	-0.0218989
2.63493	-0.076554	1.31693	-0.021058
2.6366	-0.076392	1.31777	-0.0203869
2.63827	-0.067233	1.3186	-0.0185424
2.63993	-0.055014	1.31943	-0.0140438
2.6416	-0.065966	1.32027	-0.0107837
2.64327	-0.057261	1.3211	-0.0120169
2.64493	-0.054381	1.32193	-0.0119063
2.6466	-0.049325	1.32277	-0.00968689
2.64827	-0.044875	1.3236	-0.00798645
2.64993	-0.024468	1.32443	-0.00491726
2.6516	-0.055146	1.32527	-0.00571145
2.65327	-0.043507	1.3261	-0.0046463
2.65493	-0.070231	1.32693	-0.00498028
2.6566	-0.054925	1.32777	-0.0048549
2.65827	-0.041331	1.3286	-0.0048318
2.65993	-0.048622	1.32943	-0.00560254
2.6616	-0.037828	1.33027	-0.00919732
2.66327	-0.03034	1.3311	-0.011251
2.66493	-0.042359	1.33193	-0.00947706
2.6666	-0.05813	1.33277	-0.00439458
2.66827	-0.04475	1.3336	-0.00475715
2.66993	-0.032352	1.33443	-0.00441981
2.6716	-0.038628	1.33527	-0.00434388
2.67327	-0.056602	1.3361	-0.00667929
2.67493	-0.057774	1.33693	-0.00901524
2.6766	-0.046333	1.33777	-0.00891008
2.67827	-0.039828	1.3386	-0.0146187
2.67993	-0.033733	1.33943	-0.013854
2.6816	-0.032147	1.34027	-0.0143556
2.68327	-0.019589	1.3411	-0.0154652
2.68493	-0.053209	1.34193	-0.0154909
2.6866	-0.047024	1.34277	-0.0179155
2.68827	-0.035229	1.3436	-0.013553
2.68993	-0.025865	1.34443	-0.0102208
2.6916	-0.021271	1.34527	-0.0139446
2.69327	-0.039044	1.3461	-0.0173708
2.69493	-0.023625	1.34693	-0.0197754
2.6966	-0.015421	1.34777	-0.0232878
2.69827	-0.022121	1.3486	-0.0236275
2.69993	-0.028842	1.34943	-0.0225703
2.7016	-0.027275	1.35027	-0.0204317
2.70327	-0.033799	1.3511	-0.0246936
2.70493	-0.01953	1.35193	-0.0257738
2.7066	-0.027718	1.35277	-0.0259185
2.70827	-0.044607	1.3536	-0.029859
2.70993	-0.017169	1.35443	-0.0311841
2.7116	-0.023971	1.35527	-0.0332315
2.71327	-0.018267	1.3561	-0.0303765
2.71493	-0.021039	1.35693	-0.0333016
2.7166	-0.021502	1.35777	-0.0320178
2.71827	-0.000945	1.3586	-0.0296291
2.71993	-0.016534	1.35943	-0.0245522
2.7216	0.014316	1.36027	-0.0240968
2.72327	0.003652	1.3611	-0.0222303
2.72493	0.001642	1.36193	-0.0205729
2.7266	0.020559	1.36277	-0.0231959
2.72827	0.012768	1.3636	-0.0224608
2.72993	0.010244	1.36443	-0.0190435
2.7316	0.026315	1.36527	-0.0138071
2.73327	0.052781	1.3661	-0.0103946
2.73493	0.069665	1.36693	-0.0128992
2.7366	0.066302	1.36777	-0.0125675
2.73827	0.078733	1.3686	-0.0157728
2.73993	0.09557	1.36943	-0.0136791
2.7416	0.146106	1.37027	-0.0149242
2.74327	0.172917	1.3711	-0.0112911
2.74493	0.221137	1.37193	-0.0109135
2.7466	0.263507	1.37277	-0.0121616
2.74827	0.336982	1.3736	-0.0101304
2.74993	0.424467	1.37443	-0.00616261
2.7516	0.547069	1.37527	-0.00735665
2.75327	0.690049	1.3761	-0.0119997
2.75493	0.844888	1.37693	-0.0108434
2.7566	1.06749	1.37777	-0.0137143
2.75827	1.3261	1.3786	-0.0131612
2.75993	1.64578	1.37943	-0.0105737
2.7616	2.03155	1.38027	-0.0145587
2.76327	2.49433	1.3811	-0.0147716
2.76493	3.04974	1.38193	-0.012927
2.7666	3.69709	1.38277	-0.0122946
2.76827	4.48993	1.3836	-0.0146139
2.76993	5.38685	1.38443	-0.0134213
2.7716	6.46697	1.38527	-0.0133606
2.77327	7.69834	1.3861	-0.013895
2.77493	9.0987	1.38693	-0.0137563
2.7766	10.715	1.38777	-0.0136362
2.77827	12.5182	1.3886	-0.0114964
2.77993	14.5351	1.38943	-0.0125099
2.7816	16.7399	1.39027	-0.0125257
2.78327	19.1188	1.3911	-0.00747186
2.78493	21.671	1.39193	-0.00683806
2.7866	24.417	1.39277	-0.00545561
2.78827	27.3532	1.3936	-0.00933425
2.78993	30.433	1.39443	-0.00943081
2.7916	33.6712	1.39527	-0.0054744
2.79327	37.0297	1.3961	-0.00355821
2.79493	40.4837	1.39693	-0.00413083
2.7966	43.9753	1.39777	-0.00761416
2.79827	47.5179	1.3986	-0.0101139
2.79993	51.0215	1.39943	-0.00914258
2.8016	54.5368	1.40027	-0.00865601
2.80327	58.012	1.4011	-0.0102611
2.80493	61.4382	1.40193	-0.00919088
2.8066	64.7849	1.40277	-0.00805061
2.80827	68.0137	1.4036	-0.00736538
2.80993	71.134	1.40443	-0.00561077
2.8116	74.1233	1.40527	-0.00636895
2.81327	76.9395	1.4061	-0.00392035
2.81493	79.5564	1.40693	0.00245661
2.8166	82.0214	1.40777	0.00240163
2.81827	84.3027	1.4086	0.00320331
2.81993	86.4268	1.40943	0.00267811
2.8216	88.3197	1.41027	-0.000435617
2.82327	90.025	1.4111	-0.00182069
2.82493	91.5584	1.41193	-0.00354057
2.8266	92.8847	1.41277	-0.00329275
2.82827	94.0156	1.4136	-0.00826238
2.82993	94.9785	1.41443	-0.00742176
2.8316	95.7725	1.41527	-0.00846281
2.83327	96.4274	1.4161	-0.0107624
2.83493	96.9146	1.41693	-0.00911401
2.8366	97.2804	1.41777	-0.0116081
2.83827	97.4764	1.4186	-0.0148182
2.83993	97.5579	1.41943	-0.0162021
2.8416	97.4836	1.42027	-0.0152601
2.84327	97.3106	1.4211	-0.0121877
2.84493	96.9821	1.42193	-0.0141384
2.8466	96.5904	1.42277	-0.0161883
2.84827	96.0686	1.4236	-0.0163165
2.84993	95.4366	1.42443	-0.0215498
2.8516	94.7298	1.42527	-0.0209391
2.85327	93.9305	1.4261	-0.017524
2.85493	93.0741	1.42693	-0.0141228
2.8566	92.1425	1.42777	-0.013907
2.85827	91.1303	1.4286	-0.0142345
2.85993	90.0456	1.42943	-0.0135624
2.8616	88.8845	1.43027	-0.012568
2.86327	87.6626	1.4311	-0.00706753
2.86493	86.3708	1.43193	-0.0127135
2.8666	85.0657	1.43277	-0.0145522
2.86827	83.6981	1.4336	-0.0196074
2.86993	82.3057	1.43443	-0.0169284
2.8716	80.8781	1.43527	-0.0168644
2.87327	79.4351	1.4361	-0.0120219
2.87493	77.928	1.43693	-0.011156
2.8766	76.4336	1.43777	-0.0152331
2.87827	74.9417	1.4386	-0.0134709
2.87993	73.4672	1.43943	-0.0126458
2.8816	71.9619	1.44027	-0.0165791
2.88327	70.4857	1.4411	-0.0165052
2.88493	68.9872	1.44193	-0.020427
2.8866	67.491	1.44277	-0.0168709
2.88827	66.0164	1.4436	-0.0164131
2.88993	64.5605	1.44443	-0.0145161
2.8916	63.1119	1.44527	-0.0150222
2.89327	61.6804	1.4461	-0.0196654
2.89493	60.2663	1.44693	-0.0243264
2.8966	58.8397	1.44777	-0.027091
2.89827	57.4574	1.4486	-0.0290154
2.89993	56.0908	1.44943	-0.0250224
2.9016	54.7285	1.45027	-0.0208738
2.90327	53.4111	1.4511	-0.018877
2.90493	52.0833	1.45193	-0.0195369
2.9066	50.8032	1.45277	-0.0198486
2.90827	49.5444	1.4536	-0.0243453
2.90993	48.3005	1.45443	-0.0231011
2.9116	47.1022	1.45527	-0.0217063
2.91327	45.909	1.4561	-0.0228618
2.91493	44.741	1.45693	-0.0245937
2.9166	43.6083	1.45777	-0.0280925
2.91827	42.4733	1.4586	-0.0267308
2.91993	41.3886	1.45943	-0.0256091
2.9216	40.3329	1.46027	-0.0267842
2.92327	39.2986	1.4611	-0.0252745
2.92493	38.2717	1.46193	-0.0263027
2.9266	37.2983	1.46277	-0.0265213
2.92827	36.3089	1.4636	-0.0243725
2.92993	35.415	1.46443	-0.0216908
2.9316	34.524	1.46527	-0.0253762
2.93327	33.6552	1.4661	-0.0270318
2.93493	32.777	1.46693	-0.0264381
2.9366	31.9539	1.46777	-0.0292391
2.93827	31.1518	1.4686	-0.0294422
2.93993	30.3655	1.46943	-0.0320727
2.9416	29.6046	1.47027	-0.035515
2.94327	28.8435	1.4711	-0.036275
2.94493	28.1397	1.47193	-0.0347715
2.9466	27.4349	1.47277	-0.0302215
2.94827	26.7696	1.4736	-0.0324771
2.94993	26.1057	1.47443	-0.0283449
2.9516	25.4531	1.47527	-0.0297352
2.95327	24.8511	1.4761	-0.0341698
2.95493	24.248	1.47693	-0.0364164
2.9566	23.6645	1.47777	-0.0351894
2.95827	23.0841	1.4786	-0.0380797
2.95993	22.5431	1.47943	-0.0345723
2.9616	22.0006	1.48027	-0.0311099
2.96327	21.4889	1.4811	-0.0343177
2.96493	20.9918	1.48193	-0.0322747
2.9666	20.5222	1.48277	-0.0338043
2.96827	20.0595	1.4836	-0.0355873
2.96993	19.5864	1.48443	-0.0397302
2.9716	19.1665	1.48527	-0.0385617
2.97327	18.7347	1.4861	-0.0304273
2.97493	18.328	1.48693	-0.027849
2.9766	17.8991	1.48777	-0.0268612
2.97827	17.5	1.4886	-0.0257629
2.97993	17.105	1.48943	-0.0282864
2.9816	16.7496	1.49027	-0.032819
2.98327	16.3806	1.4911	-0.0318647
2.98493	16.0132	1.49193	-0.0366672
2.9866	15.6716	1.49277	-0.0420887
2.98827	15.3343	1.4936	-0.0367821
2.98993	14.9985	1.49443	-0.0379274
2.9916	14.673	1.49527	-0.0383263
2.99327	14.3737	1.4961	-0.036645
2.99493	14.0702	1.49693	-0.0323157
2.9966	13.778	1.49777	-0.027386
2.99827	13.4918	1.4986	-0.0272726
2.99993	13.195	1.49943	-0.0258656
3.0016	12.9109	1.50027	-0.0300933
3.00327	12.6416	1.5011	-0.0321473
3.00493	12.3701	1.50193	-0.0318743
3.0066	12.1123	1.50277	-0.0316379
3.00827	11.8507	1.5036	-0.0276098
3.00993	11.6229	1.50443	-0.0243427
3.0116	11.389	1.50527	-0.0231569
3.01327	11.1637	1.5061	-0.0174228
3.01493	10.9227	1.50693	-0.018846
3.0166	10.7121	1.50777	-0.0191555
3.01827	10.4978	1.5086	-0.019784
3.01993	10.2901	1.50943	-0.025549
3.0216	10.0708	1.51027	-0.028294
3.02327	9.87192	1.5111	-0.0262119
3.02493	9.67159	1.51193	-0.0269277
3.0266	9.48129	1.51277	-0.029222
3.02827	9.29838	1.5136	-0.0271984
3.02993	9.14597	1.51443	-0.025277
3.0316	8.9751	1.51527	-0.0245289
3.03327	8.77712	1.5161	-0.0295162
3.03493	8.59154	1.51693	-0.0292444
3.0366	8.45807	1.51777	-0.0301105
3.03827	8.28792	1.5186	-0.0239303
3.03993	8.12464	1.51943	-0.0212225
3.0416	7.95881	1.52027	-0.0165767
3.04327	7.80497	1.5211	-0.020154
3.04493	7.68223	1.52193	-0.0208053
3.0466	7.54387	1.52277	-0.0191914
3.04827	7.4136	1.5236	-0.0176397
3.04993	7.29065	1.52443	-0.0210995
3.0516	7.17883	1.52527	-0.0222122
3.05327	7.02559	1.5261	-0.0232744
3.05493	6.90344	1.52693	-0.0282548
3.0566	6.7722	1.52777	-0.0290247
3.05827	6.64799	1.5286	-0.0342588
3.05993	6.52295	1.52943	-0.0390823
3.0616	6.40612	1.53027	-0.0364858
3.06327	6.2943	1.5311	-0.0388819
3.06493	6.16244	1.53193	-0.043355
3.0666	6.0857	1.53277	-0.0449791
3.06827	5.98528	1.5336	-0.0450106
3.06993	5.86905	1.53443	-0.0468455
3.0716	5.74114	1.53527	-0.0444419
3.07327	5.66401	1.5361	-0.04714
3.07493	5.57164	1.53693	-0.0473929
3.0766	5.47559	1.53777	-0.0481971
3.07827	5.38466	1.5386	-0.0469108
3.07993	5.30144	1.53943	-0.0459368
3.0816	5.18979	1.54027	-0.0475352
3.08327	5.10378	1.5411	-0.0466855
3.08493	5.01436	1.54193	-0.0456963
3.0866	4.93271	1.54277	-0.0471204
3.08827	4.83855	1.5436	-0.0455648
3.08993	4.75283	1.54443	-0.043727
3.0916	4.65664	1.54527	-0.0419679
3.09327	4.58943	1.5461	-0.0437221
3.09493	4.50881	1.54693	-0.0455693
3.0966	4.42137	1.54777	-0.0454701
3.09827	4.35497	1.5486	-0.0499194
3.09993	4.26734	1.54943	-0.0501606
3.1016	4.19851	1.55027	-0.0509709
3.10327	4.12034	1.5511	-0.0489269
3.10493	4.05644	1.55193	-0.0439275
3.1066	3.99117	1.55277	-0.0428125
3.10827	3.93661	1.5536	-0.0419278
3.10993	3.86944	1.55443	-0.0418138
3.1116	3.80511	1.55527	-0.0359284
3.11327	3.72591	1.5561	-0.0348017
3.11493	3.66441	1.55693	-0.0294714
3.1166	3.60389	1.55777	-0.028315
3.11827	3.54761	1.5586	-0.0281979
3.11993	3.49575	1.55943	-0.0250766
3.1216	3.44724	1.56027	-0.0227782
3.12327	3.37027	1.5611	-0.0241815
3.12493	3.31508	1.56193	-0.0274931
3.1266	3.2562	1.56277	-0.026937
3.12827	3.21212	1.5636	-0.0269912
3.12993	3.16457	1.56443	-0.0238401
3.1316	3.12236	1.56527	-0.0183136
3.13327	3.07476	1.5661	-0.0167373
3.13493	3.03162	1.56693	-0.0143067
3.1366	2.98396	1.56777	-0.0131423
3.13827	2.94602	1.5686	-0.0136815
3.13993	2.9122	1.56943	-0.0113729
3.1416	2.87023	1.57027	-0.00894603
3.14327	2.82369	1.5711	-0.0101517
3.14493	2.78208	1.57193	-0.0103035
3.1466	2.74962	1.57277	-0.0118913
3.14827	2.7016	1.5736	-0.0126588
3.14993	2.66263	1.57443	-0.0134866
3.1516	2.62897	1.57527	-0.013201
3.15327	2.58972	1.5761	-0.00987988
3.15493	2.55165	1.57693	-0.00637664
3.1566	2.52163	1.57777	-0.00602955
3.15827	2.48149	1.5786	-0.002411
3.15993	2.47266	1.57943	0.0011227
3.1616	2.43384	1.58027	-0.003794
3.16327	2.38014	1.5811	-0.00669431
3.16493	2.36324	1.58193	-0.00593609
3.1666	2.34247	1.58277	-0.00477535
3.16827	2.29406	1.5836	-0.00431527
3.16993	2.27009	1.58443	-0.00814341
3.1716	2.24214	1.58527	-0.0114689
3.17327	2.21464	1.5861	-0.0142813
3.17493	2.18612	1.58693	-0.0164605
3.1766	2.16651	1.58777	-0.0143638
3.17827	2.14558	1.5886	-0.0107756
3.17993	2.10693	1.58943	-0.0157132
3.1816	2.0907	1.59027	-0.0194914
3.18327	2.06469	1.5911	-0.0172854
3.18493	2.03981	1.59193	-0.0125959
3.1866	2.02076	1.59277	-0.0136808
3.18827	2.00739	1.5936	-0.0144243
3.18993	1.98498	1.59443	-0.0182832
3.1916	1.9698	1.59527	-0.0171028
3.19327	1.9525	1.5961	-0.020043
3.19493	1.91229	1.59693	-0.0231048
3.1966	1.87173	1.59777	-0.0245553
3.19827	1.84964	1.5986	-0.0233699
3.19993	1.86883	1.59943	-0.0272472
3.2016	1.83146	1.60027	-0.0296906
3.20327	1.79652	1.6011	-0.0324206
3.20493	1.77919	1.60193	-0.0357688
3.2066	1.75918	1.60277	-0.0318404
3.20827	1.74131	1.6036	-0.0287327
3.20993	1.71867	1.60443	-0.0292459
3.2116	1.68431	1.60527	-0.0291368
3.21327	1.68807	1.6061	-0.0283379
3.21493	1.67518	1.60693	-0.0284357
3.2166	1.65523	1.60777	-0.0274176
3.21827	1.63664	1.6086	-0.0252358
3.21993	1.62643	1.60943	-0.0234627
3.2216	1.61501	1.61027	-0.0243984
3.22327	1.5883	1.6111	-0.020381
3.22493	1.58755	1.61193	-0.0178391
3.2266	1.57353	1.61277	-0.0180206
3.22827	1.55198	1.6136	-0.0145011
3.22993	1.54756	1.61443	-0.00974348
3.2316	1.52854	1.61527	-0.0109868
3.23327	1.5091	1.6161	-0.00862459
3.23493	1.48992	1.61693	-0.0083412
3.2366	1.48274	1.61777	-0.0105404
3.23827	1.47373	1.6186	-0.00991831
3.23993	1.43745	1.61943	-0.010717
3.2416	1.41375	1.62027	-0.0151371
3.24327	1.40825	1.6211	-0.0190147
3.24493	1.40293	1.62193	-0.019225
3.2466	1.38795	1.62277	-0.0229431
3.24827	1.36376	1.6236	-0.0297091
3.24993	1.36262	1.62443	-0.0323372
3.2516	1.34926	1.62527	-0.0306329
3.25327	1.33473	1.6261	-0.0275562
3.25493	1.33553	1.62693	-0.0263584
3.2566	1.31291	1.62777	-0.028983
3.25827	1.28659	1.6286	-0.0257472
3.25993	1.28032	1.62943	-0.0248189
3.2616	1.28117	1.63027	-0.0253384
3.26327	1.30063	1.6311	-0.0298258
3.26493	1.26677	1.63193	-0.0301827
3.2666	1.24473	1.63277	-0.0308834
3.26827	1.229	1.6336	-0.0323638
3.26993	1.21544	1.63443	-0.0288894
3.2716	1.22871	1.63527	-0.0269224
3.27327	1.21281	1.6361	-0.021901
3.27493	1.21039	1.63693	-0.0230641
3.2766	1.18327	1.63777	-0.0260287
3.27827	1.19439	1.6386	-0.0260897
3.27993	1.1783	1.63943	-0.0220217
3.2816	1.1862	1.64027	-0.0191683
3.28327	1.19411	1.6411	-0.0218376
3.28493	1.18181	1.64193	-0.0273826
3.2866	1.13612	1.64277	-0.0276744
3.28827	1.13612	1.6436	-0.0249962
3.28993	1.12407	1.64443	-0.0158769
3.2916	1.11678	1.64527	-0.0179262
3.29327	1.13047	1.6461	-0.025165
3.29493	1.1492	1.64693	-0.0265777
3.2966	1.15391	1.64777	-0.0211635
3.29827	1.11877	1.6486	-0.0188467
3.29993	1.10302	1.64943	-0.0156653
3.3016	1.09371	1.65027	-0.0138963
3.30327	1.07795	1.6511	-0.0112149
3.30493	1.06998	1.65193	-0.00909557
3.3066	1.09029	1.65277	-0.00806139
3.30827	1.0837	1.6536	-0.00691772
3.30993	1.06408	1.65443	-0.0120536
3.3116	1.04146	1.65527	-0.0131718
3.31327	1.02693	1.6561	-0.0117612
3.31493	1.02432	1.65693	-0.00978708
3.3166	1.02237	1.65777	-0.0113753
3.31827	1.01212	1.6586	-0.00904331
3.31993	0.994167	1.65943	-0.0139038
3.3216	0.990921	1.66027	-0.0189328
3.32327	1.0152	1.6611	-0.0191624
3.32493	1.00912	1.66193	-0.0215441
3.3266	0.99117	1.66277	-0.0240097
3.32827	0.977999	1.6636	-0.0239228
[truncated: 86,559 more rows]

## Sheet: Figure 5
Figure 5a-c					Figure 5d-f					Figure 5g-i
OMP(c)		TPP(b)			OMP(f)		TPP(e)			OMP(i)		TPP(h)
Time (min)	Absorbance (mAU)	Time (min)	Absorbance (mAU)		Time (min)	Absorbance (mAU)	Time (min)	Absorbance (mAU)		Time (min)	Absorbance (mAU)	Time (min)	Absorbance (mAU)
0.00267	-0.97837	0.00687	-3.99862e-06		0.0016	-0.10833	7.10091E-4	0.06626		0.0016	-0.00298	4.9311E-4	-0.03136
0.0068	-0.9867	0.011	-0.14743		0.00327	-0.12913	0.00154	0.06908		0.00327	-0.015	0.00133	-0.03149
0.011	-0.99421	0.0152	-0.11774		0.00493	-0.11637	0.00238	0.07093		0.00493	-0.01575	0.00216	-0.03156
0.01513	-1.00088	0.01933	-0.09928		0.0066	-0.10804	0.00321	0.06654		0.0066	-0.0029	0.00299	-0.03157
0.01933	-1.00672	0.02353	-0.14158		0.00827	-0.13134	0.00404	0.06283		0.00827	-0.00572	0.00383	-0.03153
0.02347	-1.01172	0.02767	-0.08241		0.00993	-0.13481	0.00488	0.06354		0.00993	0.00581	0.00466	-0.03141
0.02767	-1.01589	0.03187	-0.05668		0.0116	-0.12995	0.00571	0.06794		0.0116	0.00187	0.00549	-0.03123
0.0318	-1.01923	0.036	-0.01668		0.01327	-0.13793	0.00654	0.06485		0.01327	-0.00512	0.00633	-0.03098
0.036	-1.02173	0.0402	0.01029		0.01493	-0.12902	0.00738	0.05983		0.01493	0	0.00716	-0.03066
0.04013	-1.02339	0.04433	0.08335		0.0166	-0.12889	0.00821	0.06493		0.0166	0.0368	0.00799	-0.03027
0.04433	-1.02423	0.04853	-0.0539		0.01827	-0.11709	0.00904	0.06818		0.01827	0.0592	0.00883	-0.02981
0.04847	-1.02423	0.05267	-0.0485		0.01993	-0.12882	0.00988	0.07465		0.01993	0.07587	0.00966	-0.02927
0.05267	-1.02339	0.05687	-0.0764		0.0216	-0.1359	0.01071	0.07648		0.0216	0.06554	0.01049	-0.02866
0.0568	-1.01648	0.061	-0.0664		0.02327	-0.13478	0.01154	0.07822		0.02327	0.05251	0.01133	-0.02799
0.061	-1.00888	0.0652	-0.02231		0.02493	-0.13536	0.01238	0.07292		0.02493	0.04484	0.01216	-0.02725
0.06513	-1.0005	0.06933	-0.02403		0.0266	-0.13154	0.01321	0.07043		0.0266	0.03886	0.01299	-0.02645
0.06933	-0.99156	0.07353	-0.0658		0.02827	-0.13051	0.01404	0.06346		0.02827	0.01333	0.01383	-0.02559
0.07347	-0.98851	0.07767	0.00694		0.02993	-0.11613	0.01488	0.06212		0.02993	0.02412	0.01466	-0.02467
0.07767	-0.98672	0.08187	-0.07093		0.0316	-0.1264	0.01571	0.06018		0.0316	0.03909	0.01549	-0.02371
0.0818	-0.98628	0.086	-0.12944		0.03327	-0.10677	0.01654	0.06205		0.03327	0.02399	0.01633	-0.02271
0.086	-0.98563	0.0902	-0.10706		0.03493	-0.1366	0.01738	0.06474		0.03493	0.02705	0.01716	-0.02167
0.09013	-0.98431	0.09433	-0.15031		0.0366	-0.14578	0.01821	0.06428		0.0366	0.02851	0.01799	-0.0206
0.09433	-0.98423	0.09853	-0.04517		0.03827	-0.11537	0.01904	0.06217		0.03827	0.02383	0.01883	-0.01951
0.09847	-0.98535	0.10267	-0.17456		0.03993	-0.13661	0.01988	0.06157		0.03993	0.04573	0.01966	-0.01841
0.10267	-0.98861	0.10687	-0.23677		0.0416	-0.14271	0.02071	0.05987		0.0416	0.05063	0.02049	-0.0173
0.1068	-0.99365	0.111	-0.16428		0.04327	-0.14703	0.02154	0.06002		0.04327	0.01552	0.02133	-0.01619
0.111	-0.9997	0.1152	-0.22145		0.04493	-0.1561	0.02238	0.05366		0.04493	0.0304	0.02216	-0.0151
0.11513	-1.00679	0.11933	-0.20069		0.0466	-0.1354	0.02321	0.05061		0.0466	0.03143	0.02299	-0.01402
0.11933	-1.01868	0.12353	-0.20497		0.04827	-0.13107	0.02404	0.04818		0.04827	0.00334	0.02383	-0.01297
0.12347	-1.02544	0.12767	-0.21274		0.04993	-0.13997	0.02488	0.05326		0.04993	0.01539	0.02466	-0.01196
0.12767	-1.03013	0.13187	-0.21978		0.0516	-0.14289	0.02571	0.05498		0.0516	0.00861	0.02549	-0.01099
0.1318	-1.03278	0.136	-0.20193		0.05327	-0.14689	0.02654	0.05765		0.05327	5.26719E-4	0.02633	-0.01007
0.136	-1.03161	0.1402	-0.13488		0.05493	-0.10283	0.02738	0.05835		0.05493	-0.01027	0.02716	-0.0092
0.14013	-1.02878	0.14433	-0.18812		0.0566	-0.11963	0.02821	0.05736		0.0566	-0.0248	0.02799	-0.0084
0.14433	-1.02463	0.14853	-0.15031		0.05827	-0.1314	0.02904	0.06189		0.05827	-0.02705	0.02883	-0.00767
0.14847	-1.01912	0.15267	-0.1354		0.05993	-0.1356	0.02988	0.06614		0.05993	-0.0309	0.02966	-0.00701
0.15267	-1.01281	0.15687	-0.26573		0.0616	-0.11216	0.03071	0.06928		0.0616	0.0026	0.03049	-0.00643
0.1568	-1.00876	0.161	-0.15892		0.06327	-0.11142	0.03154	0.07108		0.06327	-0.000816	0.03133	-0.00593
0.161	-1.0044	0.1652	-0.1589		0.06493	-0.13657	0.03238	0.0659		0.06493	0.00145	0.03216	-0.00551
0.16513	-0.99982	0.16933	-0.12265		0.0666	-0.1527	0.03321	0.06288		0.0666	0.02659	0.03299	-0.00519
0.16933	-0.99434	0.17353	-0.10092		0.06827	-0.15216	0.03404	0.06761		0.06827	0.00355	0.03383	-0.00495
0.17347	-0.98864	0.17767	-0.30071		0.06993	-0.14608	0.03488	0.06862		0.06993	-0.000814	0.03466	-0.0048
0.17767	-0.98311	0.18187	-0.22625		0.0716	-0.13639	0.03571	0.07224		0.0716	-0.01527	0.03549	-0.00474
0.1818	-0.9778	0.186	-0.20583		0.07327	-0.13101	0.03654	0.07534		0.07327	-0.02019	0.03633	-0.00477
0.186	-0.97364	0.1902	-0.20893		0.07493	-0.1317	0.03738	0.07075		0.07493	-0.02268	0.03716	-0.00488
0.19013	-0.97183	0.19433	-0.15138		0.0766	-0.11489	0.03821	0.06975		0.0766	-0.02028	0.03799	-0.00509
0.19433	-0.97089	0.19853	-0.25059		0.07827	-0.12627	0.03904	0.07251		0.07827	-0.00981	0.03883	-0.00537
0.19847	-0.97095	0.20267	-0.30728		0.07993	-0.12169	0.03988	0.07523		0.07993	0.01556	0.03966	-0.00573
0.20267	-0.97044	0.20687	-0.35819		0.0816	-0.13092	0.04071	0.07634		0.0816	0.00456	0.04049	-0.00616
0.2068	-0.97049	0.211	-0.37495		0.08327	-0.14336	0.04154	0.07628		0.08327	-0.00457	0.04133	-0.00667
0.211	-0.97215	0.2152	-0.36735		0.08493	-0.13386	0.04238	0.07406		0.08493	-0.01261	0.04216	-0.00723
0.21513	-0.97545	0.21933	-0.37152		0.0866	-0.11867	0.04321	0.07537		0.0866	0.01407	0.04299	-0.00786
0.21933	-0.98151	0.22353	-0.39798		0.08827	-0.15218	0.04404	0.0775		0.08827	0.00891	0.04383	-0.00854
0.22347	-0.98319	0.22767	-0.36066		0.08993	-0.15445	0.04488	0.07886		0.08993	0.01305	0.04466	-0.00926
0.22767	-0.98416	0.23187	-0.42619		0.0916	-0.13355	0.04571	0.07384		0.0916	0.01244	0.04549	-0.01003
0.2318	-0.98435	0.236	-0.45385		0.09327	-0.13416	0.04654	0.07162		0.09327	0.02608	0.04633	-0.01082
0.236	-0.98455	0.2402	-0.40938		0.09493	-0.13618	0.04738	0.07047		0.09493	0.00831	0.04716	-0.01165
0.24013	-0.9862	0.24433	-0.44931		0.0966	-0.14558	0.04821	0.06571		0.0966	0.00549	0.04799	-0.01249
0.24433	-0.9875	0.24853	-0.44254		0.09827	-0.13917	0.04904	0.05937		0.09827	0.00767	0.04883	-0.01335
0.24847	-0.98849	0.25267	-0.4717		0.09993	-0.13287	0.04988	0.05758		0.09993	0.0148	0.04966	-0.01421
0.25267	-0.98899	0.25687	-0.45487		0.1016	-0.15337	0.05071	0.05599		0.1016	0.01811	0.05049	-0.01508
0.2568	-0.98845	0.261	-0.43675		0.10327	-0.1365	0.05154	0.05705		0.10327	0.00167	0.05133	-0.01594
0.261	-0.98747	0.2652	-0.59969		0.10493	-0.12632	0.05238	0.05374		0.10493	-0.000933	0.05216	-0.0168
0.26513	-0.98606	0.26933	-0.35665		0.1066	-0.1437	0.05321	0.05282		0.1066	0.01426	0.05299	-0.01763
0.26933	-0.98455	0.27353	-0.45394		0.10827	-0.1674	0.05404	0.05458		0.10827	0.00899	0.05383	-0.01845
0.27347	-0.98362	0.27767	-0.47311		0.10993	-0.16058	0.05488	0.05239		0.10993	0.01422	0.05466	-0.01924
0.27767	-0.98255	0.28187	-0.44825		0.1116	-0.15755	0.05571	0.05391		0.1116	0.00462	0.05549	-0.02001
0.2818	-0.98138	0.286	-0.48111		0.11327	-0.15749	0.05654	0.04943		0.11327	0.01913	0.05633	-0.02074
0.286	-0.98019	0.2902	-0.4405		0.11493	-0.15594	0.05738	0.04798		0.11493	0.00753	0.05716	-0.02144
0.29013	-0.97768	0.29433	-0.48728		0.1166	-0.1429	0.05821	0.04838		0.1166	0.00757	0.05799	-0.0221
0.29433	-0.97473	0.29853	-0.44804		0.11827	-0.12636	0.05904	0.05194		0.11827	-0.01031	0.05883	-0.02273
0.29847	-0.97137	0.30267	-0.4369		0.11993	-0.14071	0.05988	0.04954		0.11993	-0.00629	0.05966	-0.02331
0.30267	-0.96985	0.30687	-0.51359		0.1216	-0.13683	0.06071	0.05378		0.1216	0.00955	0.06049	-0.02386
0.3068	-0.96949	0.311	-0.49806		0.12327	-0.15706	0.06154	0.05464		0.12327	-0.00352	0.06133	-0.02436
0.311	-0.96872	0.3152	-0.56189		0.12493	-0.14834	0.06238	0.05426		0.12493	-0.00516	0.06216	-0.02482
0.31513	-0.96773	0.31933	-0.54148		0.1266	-0.14814	0.06321	0.05959		0.1266	0.00365	0.06299	-0.02525
0.31933	-0.96248	0.32353	-0.59911		0.12827	-0.14282	0.06404	0.06385		0.12827	-0.00318	0.06383	-0.02563
0.32347	-0.95763	0.32767	-0.50779		0.12993	-0.13928	0.06488	0.06923		0.12993	0.008	0.06466	-0.02598
0.32767	-0.95423	0.33187	-0.55683		0.1316	-0.1246	0.06571	0.06808		0.1316	-0.00496	0.06549	-0.0263
0.3318	-0.95224	0.336	-0.51358		0.13327	-0.13664	0.06654	0.0705		0.13327	-0.01775	0.06633	-0.02658
0.336	-0.9526	0.3402	-0.55462		0.13493	-0.12965	0.06738	0.07485		0.13493	-0.0161	0.06716	-0.02684
0.34013	-0.95258	0.34433	-0.52799		0.1366	-0.12221	0.06821	0.07379		0.1366	-0.03863	0.06799	-0.02707
0.34433	-0.95301	0.34853	-0.53828		0.13827	-0.13691	0.06904	0.07221		0.13827	-0.02441	0.06883	-0.02728
0.34847	-0.95385	0.35267	-0.54401		0.13993	-0.14533	0.06988	0.07618		0.13993	-0.014	0.06966	-0.02746
0.35267	-0.95611	0.35687	-0.58811		0.1416	-0.15659	0.07071	0.07392		0.1416	-0.00812	0.07049	-0.02764
0.3568	-0.95856	0.361	-0.50242		0.14327	-0.14967	0.07154	0.07161		0.14327	-0.0074	0.07133	-0.0278
0.361	-0.96101	0.3652	-0.56872		0.14493	-0.14816	0.07238	0.07359		0.14493	0.00613	0.07216	-0.02796
0.36513	-0.96346	0.36933	-0.51801		0.1466	-0.13592	0.07321	0.0734		0.1466	0.00958	0.07299	-0.02811
0.36933	-0.96362	0.37353	-0.53678		0.14827	-0.13054	0.07404	0.07484		0.14827	0.00202	0.07383	-0.02826
0.37347	-0.9644	0.37767	-0.59082		0.14993	-0.1337	0.07488	0.07525		0.14993	5.75068E-4	0.07466	-0.02842
0.37767	-0.96602	0.38187	-0.57556		0.1516	-0.14471	0.07571	0.07456		0.1516	0.02026	0.07549	-0.02858
0.3818	-0.96841	0.386	-0.55606		0.15327	-0.12424	0.07654	0.07815		0.15327	0.01632	0.07633	-0.02876
0.386	-0.97445	0.3902	-0.57349		0.15493	-0.12518	0.07738	0.07418		0.15493	0.01613	0.07716	-0.02895
0.39013	-0.97968	0.39433	-0.5768		0.1566	-0.11902	0.07821	0.07024		0.1566	-0.00162	0.07799	-0.02916
0.39433	-0.98418	0.39853	-0.51278		0.15827	-0.13273	0.07904	0.06539		0.15827	-0.01256	0.07883	-0.02939
0.39847	-0.98796	0.40267	-0.56614		0.15993	-0.1294	0.07988	0.06219		0.15993	-0.00778	0.07966	-0.02964
0.40267	-0.99006	0.40687	-0.50499		0.1616	-0.13824	0.08071	0.06161		0.1616	-0.02599	0.08049	-0.02991
0.4068	-0.98858	0.411	-0.5897		0.16327	-0.12586	0.08154	0.06188		0.16327	-0.01737	0.08133	-0.03021
0.411	-0.98568	0.4152	-0.51544		0.16493	-0.13738	0.08238	0.06466		0.16493	-0.00424	0.08216	-0.03054
0.41513	-0.98126	0.41933	-0.58867		0.1666	-0.13601	0.08321	0.06993		0.1666	0.00561	0.08299	-0.0309
0.41933	-0.9774	0.42353	-0.58041		0.16827	-0.12441	0.08404	0.06973		0.16827	0.01458	0.08383	-0.03128
0.42347	-0.9771	0.42767	-0.50698		0.16993	-0.12534	0.08488	0.07175		0.16993	-0.01949	0.08466	-0.03169
0.42767	-0.97633	0.43187	-0.56498		0.1716	-0.12457	0.08571	0.07326		0.1716	-0.0034	0.08549	-0.03212
0.4318	-0.97522	0.436	-0.66145		0.17327	-0.11019	0.08654	0.07273		0.17327	-0.00806	0.08633	-0.03258
0.436	-0.97058	0.4402	-0.72665		0.17493	-0.13389	0.08738	0.06923		0.17493	-0.00942	0.08716	-0.03306
0.44013	-0.96598	0.44433	-0.62601		0.1766	-0.14359	0.08821	0.06655		0.1766	-0.02794	0.08799	-0.03357
0.44433	-0.96237	0.44853	-0.58276		0.17827	-0.15856	0.08904	0.06146		0.17827	-0.02165	0.08883	-0.03409
0.44847	-0.95975	0.45267	-0.58479		0.17993	-0.15815	0.08988	0.06465		0.17993	0.00238	0.08966	-0.03462
0.45267	-0.9605	0.45687	-0.74068		0.1816	-0.14254	0.09071	0.06488		0.1816	-0.00768	0.09049	-0.03517
0.4568	-0.95953	0.461	-0.65955		0.18327	-0.13072	0.09154	0.06347		0.18327	-0.01228	0.09133	-0.03572
0.461	-0.95791	0.4652	-0.66423		0.18493	-0.14707	0.09238	0.05698		0.18493	-0.000294	0.09216	-0.03628
0.46513	-0.95568	0.46933	-0.56822		0.1866	-0.13731	0.09321	0.06159		0.1866	-0.00489	0.09299	-0.03684
0.46933	-0.9515	0.47353	-0.65939		0.18827	-0.14018	0.09404	0.06151		0.18827	-0.01967	0.09383	-0.03739
0.47347	-0.95088	0.47767	-0.68672		0.18993	-0.1502	0.09488	0.05835		0.18993	-0.01274	0.09466	-0.03792
0.47767	-0.95156	0.48187	-0.62495		0.1916	-0.1412	0.09571	0.05699		0.1916	-0.00607	0.09549	-0.03845
0.4818	-0.95362	0.486	-0.71883		0.19327	-0.14889	0.09654	0.04916		0.19327	0.01143	0.09633	-0.03895
0.486	-0.95914	0.4902	-0.78521		0.19493	-0.14	0.09738	0.04712		0.19493	0.00638	0.09716	-0.03943
0.49013	-0.96084	0.49433	-0.71491		0.1966	-0.14835	0.09821	0.04385		0.1966	-0.00747	0.09799	-0.03987
0.49433	-0.96173	0.49853	-0.70394		0.19827	-0.15482	0.09904	0.04732		0.19827	-0.03568	0.09883	-0.04028
0.49847	-0.96182	0.50267	-0.71135		0.19993	-0.15958	0.09988	0.05387		0.19993	-0.00218	0.09966	-0.04066
0.50267	-0.96209	0.50687	-0.70177		0.2016	-0.14962	0.10071	0.05512		0.2016	-0.02056	0.10049	-0.04098
0.5068	-0.96271	0.511	-0.65957		0.20327	-0.13934	0.10154	0.05639		0.20327	0.00218	0.10133	-0.04126
0.511	-0.9628	0.5152	-0.7327		0.20493	-0.14967	0.10238	0.05663		0.20493	-0.00936	0.10216	-0.0415
0.51513	-0.96247	0.51933	-0.74824		0.2066	-0.16208	0.10321	0.05722		0.2066	-0.000166	0.10299	-0.04167
0.51933	-0.95896	0.52353	-0.82757		0.20827	-0.15074	0.10404	0.0599		0.20827	-0.004	0.10383	-0.04179
0.52347	-0.9533	0.52767	-0.68123		0.20993	-0.1488	0.10488	0.06117		0.20993	-0.01454	0.10466	-0.04186
0.52767	-0.94759	0.53187	-0.6879		0.2116	-0.15155	0.10571	0.0601		0.2116	-0.01237	0.10549	-0.04186
0.5318	-0.94172	0.536	-0.60043		0.21327	-0.15812	0.10654	0.05898		0.21327	-0.01786	0.10633	-0.04181
0.536	-0.93804	0.5402	-0.77913		0.21493	-0.13663	0.10738	0.06437		0.21493	-0.01383	0.10716	-0.0417
0.54013	-0.93794	0.54433	-0.72418		0.2166	-0.13324	0.10821	0.07128		0.2166	0.01258	0.10799	-0.04153
0.54433	-0.93822	0.54853	-0.78888		0.21827	-0.1423	0.10904	0.07619		0.21827	0.00436	0.10883	-0.0413
0.54847	-0.93901	0.55267	-0.71838		0.21993	-0.13221	0.10988	0.0799		0.21993	0.00551	0.10966	-0.04101
0.55267	-0.94045	0.55687	-0.71518		0.2216	-0.13841	0.11071	0.08219		0.2216	-0.01956	0.11049	-0.04067
0.5568	-0.93907	0.561	-0.66353		0.22327	-0.15368	0.11154	0.08334		0.22327	-0.01105	0.11133	-0.04029
0.561	-0.93732	0.5652	-0.70399		0.22493	-0.13773	0.11238	0.08278		0.22493	-0.01999	0.11216	-0.03985
0.56513	-0.93524	0.56933	-0.61924		0.2266	-0.14886	0.11321	0.07919		0.2266	-0.03328	0.11299	-0.03938
0.56933	-0.9309	0.57353	-0.66748		0.22827	-0.14581	0.11404	0.07303		0.22827	-0.01855	0.11383	-0.03887
0.57347	-0.92928	0.57767	-0.64314		0.22993	-0.14665	0.11488	0.06923		0.22993	0.00727	0.11466	-0.03832
0.57767	-0.92904	0.58187	-0.65312		0.2316	-0.15183	0.11571	0.06907		0.2316	0.00749	0.11549	-0.03775
0.5818	-0.93019	0.586	-0.6446		0.23327	-0.1556	0.11654	0.06919		0.23327	-0.0066	0.11633	-0.03716
0.586	-0.93443	0.5902	-0.63778		0.23493	-0.14878	0.11738	0.07048		0.23493	-0.02639	0.11716	-0.03655
0.59013	-0.93634	0.59433	-0.59616		0.2366	-0.15896	0.11821	0.07063		0.2366	-0.00917	0.11799	-0.03594
0.59433	-0.93793	0.59853	-0.61626		0.23827	-0.14193	0.11904	0.06797		0.23827	-0.02346	0.11883	-0.03532
0.59847	-0.93921	0.60267	-0.57309		0.23993	-0.15026	0.11988	0.06414		0.23993	-0.00667	0.11966	-0.0347
0.60267	-0.94154	0.60687	-0.64742		0.2416	-0.15613	0.12071	0.06672		0.2416	-0.00929	0.12049	-0.0341
0.6068	-0.94157	0.611	-0.61145		0.24327	-0.14659	0.12154	0.06344		0.24327	-0.01437	0.12133	-0.03351
0.611	-0.94025	0.6152	-0.67457		0.24493	-0.13704	0.12238	0.05951		0.24493	0.00381	0.12216	-0.03294
0.61513	-0.93761	0.61933	-0.70399		0.2466	-0.13344	0.12321	0.05279		0.2466	-0.00462	0.12299	-0.03239
0.61933	-0.93309	0.62353	-0.6423		0.24827	-0.15613	0.12404	0.05198		0.24827	-0.00743	0.12383	-0.03188
0.62347	-0.93184	0.62767	-0.53234		0.24993	-0.17387	0.12488	0.05137		0.24993	-0.02351	0.12466	-0.0314
0.62767	-0.93111	0.63187	-0.55629		0.2516	-0.16283	0.12571	0.04826		0.2516	-0.02839	0.12549	-0.03095
0.6318	-0.93101	0.636	-0.59063		0.25327	-0.16212	0.12654	0.05148		0.25327	0.01082	0.12633	-0.03055
0.636	-0.93183	0.6402	-0.63738		0.25493	-0.14495	0.12738	0.05287		0.25493	-0.00752	0.12716	-0.0302
0.64013	-0.92982	0.64433	-0.57729		0.2566	-0.14575	0.12821	0.0547		0.2566	0.01356	0.12799	-0.02988
0.64433	-0.92742	0.64853	-0.60012		0.25827	-0.1189	0.12904	0.05705		0.25827	-0.01645	0.12883	-0.02962
0.64847	-0.92464	0.65267	-0.64335		0.25993	-0.11727	0.12988	0.05475		0.25993	-0.00241	0.12966	-0.0294
0.65267	-0.92155	0.65687	-0.63979		0.2616	-0.15596	0.13071	0.05683		0.2616	-0.02318	0.13049	-0.02923
0.6568	-0.91813	0.661	-0.51214		0.26327	-0.14559	0.13154	0.05719		0.26327	-0.02991	0.13133	-0.0291
0.661	-0.9144	0.6652	-0.53719		0.26493	-0.13331	0.13238	0.05686		0.26493	0.00907	0.13216	-0.02902
0.66513	-0.91039	0.66933	-0.59043		0.2666	-0.15506	0.13321	0.05724		0.2666	-0.02342	0.13299	-0.02898
0.66933	-0.90488	0.67353	-0.63611		0.26827	-0.15234	0.13404	0.05624		0.26827	-0.02031	0.13383	-0.02898
0.67347	-0.90269	0.67767	-0.59053		0.26993	-0.15698	0.13488	0.06		0.26993	-0.01763	0.13466	-0.02901
0.67767	-0.90189	0.68187	-0.58933		0.2716	-0.16079	0.13571	0.06135		0.2716	-0.02684	0.13549	-0.02908
0.6818	-0.90253	0.686	-0.65075		0.27327	-0.17318	0.13654	0.06535		0.27327	-0.02663	0.13633	-0.02918
0.686	-0.90537	0.6902	-0.6361		0.27493	-0.15783	0.13738	0.06326		0.27493	-0.01085	0.13716	-0.0293
0.69013	-0.90693	0.69433	-0.68352		0.2766	-0.16522	0.13821	0.06181		0.2766	-0.01971	0.13799	-0.02944
0.69433	-0.90892	0.69853	-0.58426		0.27827	-0.14789	0.13904	0.06136		0.27827	-0.02589	0.13883	-0.0296
0.69847	-0.91134	0.70267	-0.55667		0.27993	-0.15751	0.13988	0.05605		0.27993	-0.01901	0.13966	-0.02977
0.70267	-0.91617	0.70687	-0.62528		0.2816	-0.16169	0.14071	0.06101		0.2816	-0.0379	0.14049	-0.02994
0.7068	-0.91856	0.711	-0.606		0.28327	-0.16295	0.14154	0.06007		0.28327	-0.01315	0.14133	-0.03012
0.711	-0.91991	0.7152	-0.56581		0.28493	-0.14756	0.14238	0.06554		0.28493	0.00515	0.14216	-0.03029
0.71513	-0.92027	0.71933	-0.59372		0.2866	-0.15181	0.14321	0.06615		0.2866	0.01006	0.14299	-0.03045
0.71933	-0.92341	0.72353	-0.58647		0.28827	-0.14749	0.14404	0.06473		0.28827	-0.01154	0.14383	-0.03061
0.72347	-0.92481	0.72767	-0.54187		0.28993	-0.15287	0.14488	0.06374		0.28993	-0.01866	0.14466	-0.03075
0.72767	-0.92408	0.73187	-0.63031		0.2916	-0.14299	0.14571	0.06078		0.2916	-0.00624	0.14549	-0.03087
0.7318	-0.92143	0.736	-0.61642		0.29327	-0.15847	0.14654	0.06093		0.29327	0.00309	0.14633	-0.03097
0.736	-0.92066	0.7402	-0.66242		0.29493	-0.1512	0.14738	0.06061		0.29493	0.01211	0.14716	-0.03105
0.74013	-0.91651	0.74433	-0.54087		0.2966	-0.13425	0.14821	0.06331		0.2966	-0.01042	0.14799	-0.03111
0.74433	-0.90949	0.74853	-0.57865		0.29827	-0.15098	0.14904	0.0611		0.29827	-0.01988	0.14883	-0.03114
0.74847	-0.89997	0.75267	-0.63596		0.29993	-0.1514	0.14988	0.06642		0.29993	-0.00875	0.14966	-0.03115
0.75267	-0.89028	0.75687	-0.65302		0.3016	-0.13254	0.15071	0.07024		0.3016	-0.00663	0.15049	-0.03113
0.7568	-0.87782	0.761	-0.63704		0.30327	-0.14121	0.15154	0.06701		0.30327	-0.0042	0.15133	-0.03109
0.761	-0.86303	0.7652	-0.59235		0.30493	-0.1629	0.15238	0.06783		0.30493	0.00302	0.15216	-0.03103
0.76513	-0.84635	0.76933	-0.58918		0.3066	-0.13123	0.15321	0.06902		0.3066	-0.01022	0.15299	-0.03094
0.76933	-0.84177	0.77353	-0.60319		0.30827	-0.15316	0.15404	0.06833		0.30827	0.01152	0.15383	-0.03084
0.77347	-0.83183	0.77767	-0.65369		0.30993	-0.15668	0.15488	0.06604		0.30993	0.00751	0.15466	-0.03072
0.77767	-0.81629	0.78187	-0.6376		0.3116	-0.16967	0.15571	0.0664		0.3116	0.00167	0.15549	-0.03059
0.7818	-0.79615	0.786	-0.55043		0.31327	-0.16155	0.15654	0.06688		0.31327	-0.00168	0.15633	-0.03044
0.786	-0.81952	0.7902	-0.626		0.31493	-0.18044	0.15738	0.06769		0.31493	0.00655	0.15716	-0.03029
0.79013	-0.81787	0.79433	-0.54701		0.3166	-0.16215	0.15821	0.06741		0.3166	6.55261E-4	0.15799	-0.03014
0.79433	-0.79474	0.79853	-0.5092		0.31827	-0.16342	0.15904	0.06457		0.31827	0.00116	0.15883	-0.02998
0.79847	-0.75298	0.80267	-0.51435		0.31993	-0.15835	0.15988	0.06495		0.31993	0.00571	0.15966	-0.02983
0.80267	-0.76189	0.80687	-0.50447		0.3216	-0.15683	0.16071	0.06636		0.3216	-0.00981	0.16049	-0.02968
0.8068	-0.72474	0.811	-0.41388		0.32327	-0.1583	0.16154	0.06633		0.32327	0.01084	0.16133	-0.02954
0.811	-0.64887	0.8152	-0.42821		0.32493	-0.16622	0.16238	0.06829		0.32493	-0.01419	0.16216	-0.02941
0.81513	-0.53966	0.81933	-0.38887		0.3266	-0.16087	0.16321	0.06869		0.3266	-0.01533	0.16299	-0.02929
0.81933	-0.43927	0.82353	-0.41545		0.32827	-0.15089	0.16404	0.06361		0.32827	-0.01012	0.16383	-0.02918
0.82347	-0.29403	0.82767	-0.33827		0.32993	-0.1647	0.16488	0.06079		0.32993	-0.03277	0.16466	-0.02909
0.82767	-0.11439	0.83187	-0.30777		0.3316	-0.15749	0.16571	0.06165		0.3316	-0.03071	0.16549	-0.02902
0.8318	0.09295	0.836	-0.24545		0.33327	-0.15823	0.16654	0.06549		0.33327	-0.02101	0.16633	-0.02896
0.836	0.32092	0.8402	-0.13585		0.33493	-0.14845	0.16738	0.0609		0.33493	-0.00876	0.16716	-0.02891
0.84013	0.56869	0.84433	-0.04277		0.3366	-0.15961	0.16821	0.05037		0.3366	6.70086E-4	0.16799	-0.02888
0.84433	0.82612	0.84853	0.19101		0.33827	-0.16489	0.16904	0.05604		0.33827	-0.01434	0.16883	-0.02886
0.84847	1.08665	0.85267	0.53102		0.33993	-0.15677	0.16988	0.05443		0.33993	-0.02769	0.16966	-0.02885
0.85267	1.36492	0.85687	0.71534		0.3416	-0.14373	0.17071	0.05472		0.3416	-0.01657	0.17049	-0.02884
0.8568	1.62649	0.861	1.12335		0.34327	-0.1448	0.17154	0.05711		0.34327	-0.00944	0.17133	-0.02884
0.861	1.86369	0.8652	1.39436		0.34493	-0.13981	0.17238	0.05916		0.34493	-0.01539	0.17216	-0.02884
0.86513	2.07087	0.86933	1.94562		0.3466	-0.13963	0.17321	0.06083		0.3466	-0.02214	0.17299	-0.02883
0.86933	2.26631	0.87353	2.28816		0.34827	-0.13427	0.17404	0.05905		0.34827	-0.01571	0.17383	-0.02882
0.87347	2.42986	0.87767	2.81967		0.34993	-0.13814	0.17488	0.05326		0.34993	-0.03823	0.17466	-0.02878
0.87767	2.54373	0.88187	3.06981		0.3516	-0.14562	0.17571	0.0526		0.3516	-0.01234	0.17549	-0.02873
0.8818	2.60377	0.886	3.48074		0.35327	-0.15186	0.17654	0.04929		0.35327	-0.01438	0.17633	-0.02866
0.886	2.61797	0.8902	3.85081		0.35493	-0.14836	0.17738	0.05454		0.35493	-0.000888	0.17716	-0.02855
0.89013	2.63482	0.89433	4.15316		0.3566	-0.13811	0.17821	0.05936		0.3566	-0.01015	0.17799	-0.02842
0.89433	2.6054	0.89853	4.37003		0.35827	-0.15041	0.17904	0.05949		0.35827	-0.01664	0.17883	-0.02824
0.89847	2.52789	0.90267	4.56514		0.35993	-0.16439	0.17988	0.05676		0.35993	-0.00521	0.17966	-0.02802
0.90267	2.40355	0.90687	4.70208		0.3616	-0.17717	0.18071	0.05544		0.3616	-0.01959	0.18049	-0.02775
0.9068	2.32537	0.911	5.06182		0.36327	-0.16456	0.18154	0.05633		0.36327	-0.0096	0.18133	-0.02743
0.911	2.22779	0.9152	5.08787		0.36493	-0.17941	0.18238	0.05379		0.36493	-0.0074	0.18216	-0.02706
0.91513	2.11174	0.91933	5.21663		0.3666	-0.16405	0.18321	0.05775		0.3666	-0.00521	0.18299	-0.02663
0.91933	1.98982	0.92353	5.21048		0.36827	-0.15005	0.18404	0.05773		0.36827	-0.01313	0.18383	-0.02615
0.92347	1.90087	0.92767	5.24803		0.36993	-0.15034	0.18488	0.05746		0.36993	-0.011	0.18466	-0.0256
0.92767	1.81097	0.93187	5.43012		0.3716	-0.1572	0.18571	0.05576		0.3716	-0.02231	0.18549	-0.025
0.9318	1.72294	0.936	5.45786		0.37327	-0.15442	0.18654	0.05309		0.37327	-0.02116	0.18633	-0.02435
0.936	1.65217	0.9402	5.45765		0.37493	-0.15554	0.18738	0.05214		0.37493	-0.02204	0.18716	-0.02363
0.94013	1.5838	0.94433	5.44439		0.3766	-0.16309	0.18821	0.05519		0.3766	-0.01669	0.18799	-0.02287
0.94433	1.52082	0.94853	5.29305		0.37827	-0.15109	0.18904	0.05222		0.37827	0.01033	0.18883	-0.02206
0.94847	1.46657	0.95267	5.21012		0.37993	-0.17823	0.18988	0.05033		0.37993	0.01317	0.18966	-0.0212
0.95267	1.43171	0.95687	4.92039		0.3816	-0.15791	0.19071	0.04842		0.3816	0.01457	0.19049	-0.0203
0.9568	1.37724	0.961	4.71068		0.38327	-0.16365	0.19154	0.04441		0.38327	0.01119	0.19133	-0.01937
0.961	1.32717	0.9652	4.43748		0.38493	-0.16714	0.19238	0.04716		0.38493	-0.00614	0.19216	-0.01842
0.96513	1.28432	0.96933	4.12556		0.3866	-0.13858	0.19321	0.04983		0.3866	0.00305	0.19299	-0.01744
0.96933	1.25855	0.97353	3.81008		0.38827	-0.15417	0.19404	0.05005		0.38827	0.0104	0.19383	-0.01645
0.97347	1.20658	0.97767	3.44439		0.38993	-0.14688	0.19488	0.04917		0.38993	-0.01311	0.19466	-0.01546
0.97767	1.1545	0.98187	3.1418		0.3916	-0.17352	0.19571	0.04784		0.3916	-0.01203	0.19549	-0.01448
0.9818	1.10443	0.986	2.90404		0.39327	-0.16806	0.19654	0.04771		0.39327	0.00344	0.19633	-0.01351
0.986	1.06092	0.9902	2.56443		0.39493	-0.1811	0.19738	0.04616		0.39493	-0.01368	0.19716	-0.01257
0.99013	1.00441	0.99433	2.45342		0.3966	-0.16492	0.19821	0.04656		0.3966	0.00102	0.19799	-0.01165
0.99433	0.9488	0.99853	2.14701		0.39827	-0.15388	0.19904	0.04961		0.39827	-0.02013	0.19883	-0.01078
0.99847	0.89582	1.00267	1.97719		0.39993	-0.16787	0.19988	0.05301		0.39993	-0.0045	0.19966	-0.00996
1.00267	0.84865	1.00687	1.78373		0.4016	-0.15633	0.20071	0.05372		0.4016	-0.000187	0.20049	-0.0092
1.0068	0.80234	1.011	1.6819		0.40327	-0.15649	0.20154	0.0555		0.40327	-0.03474	0.20133	-0.00851
1.011	0.76166	1.0152	1.42784		0.40493	-0.15754	0.20238	0.05509		0.40493	-0.00868	0.20216	-0.00788
1.01513	0.72829	1.01933	1.32125		0.4066	-0.1675	0.20321	0.05251		0.4066	-0.01264	0.20299	-0.00735
1.01933	0.70747	1.02353	1.25248		0.40827	-0.15902	0.20404	0.05391		0.40827	-0.01646	0.20383	-0.00689
1.02347	0.67822	1.02767	1.16441		0.40993	-0.15674	0.20488	0.05581		0.40993	-0.03056	0.20466	-0.00653
1.02767	0.65362	1.03187	0.98526		0.4116	-0.15021	0.20571	0.06051		0.4116	-0.02181	0.20549	-0.00627
1.0318	0.635	1.036	1.00332		0.41327	-0.15313	0.20654	0.06416		0.41327	-0.02201	0.20633	-0.0061
1.036	0.63024	1.0402	0.90464		0.41493	-0.14952	0.20738	0.06828		0.41493	-0.02981	0.20716	-0.00604
1.04013	0.6125	1.04433	0.87382		0.4166	-0.15405	0.20821	0.06643		0.4166	-0.02921	0.20799	-0.00608
1.04433	0.59544	1.04853	0.76167		0.41827	-0.14586	0.20904	0.06528		0.41827	-0.03399	0.20883	-0.00622
1.04847	0.58018	1.05267	0.74491		0.41993	-0.15647	0.20988	0.06289		0.41993	-0.02268	0.20966	-0.00647
1.05267	0.57203	1.05687	0.59145		0.4216	-0.15206	0.21071	0.06316		0.4216	-0.00484	0.21049	-0.00681
1.0568	0.55509	1.061	0.61721		0.42327	-0.1571	0.21154	0.0605		0.42327	-0.00434	0.21133	-0.00726
1.061	0.53766	1.0652	0.47297		0.42493	-0.16688	0.21238	0.05951		0.42493	-0.02612	0.21216	-0.00779
1.06513	0.52073	1.06933	0.4435		0.4266	-0.16019	0.21321	0.05833		0.4266	-0.01499	0.21299	-0.00841
1.06933	0.51189	1.07353	0.42232		0.42827	-0.16856	0.21404	0.05411		0.42827	-0.0185	0.21383	-0.00912
1.07347	0.49197	1.07767	0.40502		0.42993	-0.14918	0.21488	0.05314		0.42993	-0.05036	0.21466	-0.0099
1.07767	0.46901	1.08187	0.3437		0.4316	-0.16581	0.21571	0.04718		0.4316	-0.03252	0.21549	-0.01075
1.0818	0.44401	1.086	0.3353		0.43327	-0.15562	0.21654	0.04339		0.43327	-0.02715	0.21633	-0.01166
1.086	0.41951	1.0902	0.3006		0.43493	-0.17194	0.21738	0.04817		0.43493	-0.02343	0.21716	-0.01261
1.09013	0.39055	1.09433	0.30023		0.4366	-0.15882	0.21821	0.0482		0.4366	-0.00806	0.21799	-0.01361
1.09433	0.36051	1.09853	0.27115		0.43827	-0.1454	0.21904	0.04915		0.43827	-0.01954	0.21883	-0.01464
1.09847	0.33034	1.10267	0.44182		0.43993	-0.17761	0.21988	0.05299		0.43993	-0.03034	0.21966	-0.01569
1.10267	0.30247	1.10687	0.37623		0.4416	-0.17494	0.22071	0.05858		0.4416	-0.00625	0.22049	-0.01674
1.1068	0.27356	1.111	0.38606		0.44327	-0.14948	0.22154	0.05756		0.44327	-0.01491	0.22133	-0.0178
1.111	0.24596	1.1152	0.36475		0.44493	-0.14411	0.22238	0.05691		0.44493	-0.01313	0.22216	-0.01885
1.11513	0.22062	1.11933	0.39404		0.4466	-0.15171	0.22321	0.05964		0.4466	-0.01965	0.22299	-0.01988
1.11933	0.20085	1.12353	0.30818		0.44827	-0.1523	0.22404	0.06466		0.44827	-0.002	0.22383	-0.02087
1.12347	0.17887	1.12767	0.29801		0.44993	-0.1664	0.22488	0.06804		0.44993	0.0058	0.22466	-0.02183
1.12767	0.15911	1.13187	0.33518		0.4516	-0.15862	0.22571	0.0692		0.4516	-0.01802	0.22549	-0.02274
1.1318	0.14247	1.136	0.40182		0.45327	-0.14942	0.22654	0.06543		0.45327	-0.02192	0.22633	-0.02358
1.136	0.12997	1.1402	0.37591		0.45493	-0.15045	0.22738	0.06219		0.45493	-0.02473	0.22716	-0.02437
1.14013	0.11263	1.14433	0.32618		0.4566	-0.1462	0.22821	0.05813		0.4566	-0.01946	0.22799	-0.02508
1.14433	0.0976	1.14853	0.18839		0.45827	-0.1525	0.22904	0.06041		0.45827	-0.01378	0.22883	-0.02571
1.14847	0.08553	1.15267	0.29734		0.45993	-0.16563	0.22988	0.05886		0.45993	-0.01465	0.22966	-0.02625
1.15267	0.07639	1.15687	0.15878		0.4616	-0.16145	0.23071	0.05774		0.4616	-0.02781	0.23049	-0.02671
1.1568	0.06551	1.161	0.24543		0.46327	-0.17574	0.23154	0.0578		0.46327	-0.04485	0.23133	-0.02707
1.161	0.05755	1.1652	0.15611		0.46493	-0.16486	0.23238	0.05261		0.46493	-0.0257	0.23216	-0.02734
1.16513	0.05298	1.16933	0.14683		0.4666	-0.15796	0.23321	0.04874		0.4666	-0.00699	0.23299	-0.0275
1.16933	0.05261	1.17353	0.14961		0.46827	-0.15559	0.23404	0.04885		0.46827	-0.01734	0.23383	-0.02757
1.17347	0.04649	1.17767	0.03687		0.46993	-0.14766	0.23488	0.05111		0.46993	-0.03287	0.23466	-0.02754
1.17767	0.04144	1.18187	0.03817		0.4716	-0.1615	0.23571	0.0517		0.4716	-0.02068	0.23549	-0.02741
1.1818	0.03765	1.186	0.07313		0.47327	-0.14254	0.23654	0.05585		0.47327	-0.01459	0.23633	-0.02718
1.186	0.03353	1.1902	-0.08678		0.47493	-0.15327	0.23738	0.06092		0.47493	-0.02518	0.23716	-0.02686
1.19013	0.02956	1.19433	-0.01322		0.4766	-0.16756	0.23821	0.06186		0.4766	-0.00135	0.23799	-0.02644
1.19433	0.02739	1.19853	-0.10429		0.47827	-0.18088	0.23904	0.06151		0.47827	-0.02619	0.23883	-0.02594
1.19847	0.0271	1.20267	-0.11058		0.47993	-0.15656	0.23988	0.05938		0.47993	-0.00134	0.23966	-0.02536
1.20267	0.02886	1.20687	-0.20724		0.4816	-0.17156	0.24071	0.06056		0.4816	-0.00314	0.24049	-0.02469
1.2068	0.03037	1.211	-0.17195		0.48327	-0.13037	0.24154	0.05998		0.48327	0.00223	0.24133	-0.02396
1.211	0.03313	1.2152	-0.22111		0.48493	-0.16824	0.24238	0.06102		0.48493	0.01274	0.24216	-0.02316
1.21513	0.03717	1.21933	-0.18665		0.4866	-0.15171	0.24321	0.05942		0.4866	-0.01599	0.24299	-0.0223
1.21933	0.04408	1.22353	-0.19714		0.48827	-0.1548	0.24404	0.06527		0.48827	-0.00422	0.24383	-0.02139
1.22347	0.04806	1.22767	-0.16301		0.48993	-0.14444	0.24488	0.06831		0.48993	-0.00831	0.24466	-0.02044
1.22767	0.05145	1.23187	-0.22521		0.4916	-0.13878	0.24571	0.06437		0.4916	-0.0164	0.24549	-0.01945
1.2318	0.05426	1.236	-0.2644		0.49327	-0.15565	0.24654	0.06592		0.49327	-0.0375	0.24633	-0.01844
1.236	0.06123	1.2402	-0.37483		0.49493	-0.14066	0.24738	0.0616		0.49493	-0.0493	0.24716	-0.0174
1.24013	0.06526	1.24433	-0.27498		0.4966	-0.14953	0.24821	0.06043		0.4966	-0.02411	0.24799	-0.01635
1.24433	0.06661	1.24853	-0.23761		0.49827	-0.11835	0.24904	0.062		0.49827	-0.03536	0.24883	-0.01529
1.24847	0.06546	1.25267	-0.13083		0.49993	-0.14772	0.24988	0.06073		0.49993	-0.01182	0.24966	-0.01423
1.25267	0.06044	1.25687	-0.24753		0.5016	-0.16343	0.25071	0.06418		0.5016	-0.01748	0.25049	-0.01319
1.2568	0.05497	1.261	-0.2651		0.50327	-0.1699	0.25154	0.06751		0.50327	-0.02132	0.25133	-0.01216
1.261	0.0485	1.2652	-0.34624		0.50493	-0.1585	0.25238	0.06362		0.50493	-0.03592	0.25216	-0.01115
1.26513	0.04119	1.26933	-0.25324		0.5066	-0.16025	0.25321	0.0623		0.5066	-0.03808	0.25299	-0.01017
1.26933	0.03702	1.27353	-0.32128		0.50827	-0.16769	0.25404	0.06499		0.50827	-0.04132	0.25383	-0.00923
1.27347	0.02996	1.27767	-0.32413		0.50993	-0.17811	0.25488	0.06661		0.50993	-0.02228	0.25466	-0.00832
1.27767	0.02067	1.28187	-0.34755		0.5116	-0.15765	0.25571	0.06955		0.5116	-0.0296	0.25549	-0.00746
1.2818	0.00941	1.286	-0.35148		0.51327	-0.16136	0.25654	0.06746		0.51327	-0.02698	0.25633	-0.00665
1.286	-0.0111	1.2902	-0.35699		0.51493	-0.16544	0.25738	0.0698		0.51493	-0.04015	0.25716	-0.0059
1.29013	-0.02687	1.29433	-0.25009		0.5166	-0.1408	0.25821	0.06825		0.5166	-0.03095	0.25799	-0.00519
1.29433	-0.03969	1.29853	-0.304		0.51827	-0.13421	0.25904	0.07068		0.51827	-0.02821	0.25883	-0.00455
1.29847	-0.0495	1.30267	-0.27261		0.51993	-0.15119	0.25988	0.06799		0.51993	-0.02254	0.25966	-0.00397
1.30267	-0.11374	1.30687	-0.27605		0.5216	-0.17065	0.26071	0.06342		0.5216	-0.00709	0.26049	-0.00345
1.3068	-0.1489	1.311	-0.26496		0.52327	-0.18105	0.26154	0.06479		0.52327	-0.01081	0.26133	-0.00299
1.311	-0.1571	1.3152	-0.20111		0.52493	-0.17523	0.26238	0.07173		0.52493	-0.02589	0.26216	-0.0026
1.31513	-0.14058	1.31933	-0.10592		0.5266	-0.16221	0.26321	0.07335		0.5266	-0.02263	0.26299	-0.00227
1.31933	-0.29783	1.32353	-0.08626		0.52827	-0.15484	0.26404	0.07261		0.52827	-0.01054	0.26383	-0.00201
1.32347	-0.34795	1.32767	0.06321		0.52993	-0.17119	0.26488	0.07057		0.52993	-0.01077	0.26466	-0.00181
1.32767	-0.29942	1.33187	-0.04861		0.5316	-0.1773	0.26571	0.07469		0.5316	-0.03001	0.26549	-0.00167
1.3318	-0.16228	1.336	0.08287		0.53327	-0.16603	0.26654	0.07318		0.53327	-0.04471	0.26633	-0.00159
1.336	-0.15234	1.3402	0.1198		0.53493	-0.16645	0.26738	0.07658		0.53493	-0.0305	0.26716	-0.00157
1.34013	0.0125	1.34433	0.23883		0.5366	-0.16254	0.26821	0.07155		0.5366	-0.01808	0.26799	-0.0016
1.34433	0.31865	1.34853	0.14399		0.53827	-0.16988	0.26904	0.0679		0.53827	-0.00921	0.26883	-0.00169
1.34847	0.74774	1.35267	0.39247		0.53993	-0.16777	0.26988	0.0722		0.53993	-0.02352	0.26966	-0.00184
1.35267	1.20908	1.35687	0.36341		0.5416	-0.15304	0.27071	0.07119		0.5416	-0.00122	0.27049	-0.00203
1.3568	1.79181	1.361	0.39757		0.54327	-0.17023	0.27154	0.07575		0.54327	-0.02063	0.27133	-0.00226
1.361	2.47319	1.3652	0.37938		0.54493	-0.16315	0.27238	0.07847		0.54493	-0.02965	0.27216	-0.00254
1.36513	3.23208	1.36933	0.50534		0.5466	-0.15883	0.27321	0.07296		0.5466	-0.02169	0.27299	-0.00286
1.36933	4.05998	1.37353	0.47457		0.54827	-0.16954	0.27404	0.07036		0.54827	-0.04503	0.27383	-0.00321
1.37347	4.91152	1.37767	0.51106		0.54993	-0.14133	0.27488	0.06332		0.54993	-0.00743	0.27466	-0.0036
1.37767	5.76973	1.38187	0.45552		0.5516	-0.15972	0.27571	0.06741		0.5516	-0.01428	0.27549	-0.00402
1.3818	6.6138	1.386	0.39641		0.55327	-0.16226	0.27654	0.06667		0.55327	-0.02765	0.27633	-0.00446
1.386	7.4774	1.3902	0.40295		0.55493	-0.16141	0.27738	0.06258		0.55493	-0.0283	0.27716	-0.00493
1.39013	8.27173	1.39433	0.51285		0.5566	-0.15434	0.27821	0.06553		0.5566	-0.03589	0.27799	-0.00543
1.39433	8.97088	1.39853	0.44517		0.55827	-0.15092	0.27904	0.06508		0.55827	-0.0217	0.27883	-0.00594
1.39847	9.55649	1.40267	0.42468		0.55993	-0.14428	0.27988	0.06051		0.55993	-0.03184	0.27966	-0.00647
1.40267	10.0865	1.40687	0.33872		0.5616	-0.15693	0.28071	0.06064		0.5616	-0.046	0.28049	-0.00702
1.4068	10.5174	1.411	0.36949		0.56327	-0.15778	0.28154	0.06383		0.56327	-0.04432	0.28133	-0.00758
1.411	10.7787	1.4152	0.26952		0.56493	-0.16353	0.28238	0.05964		0.56493	-0.02896	0.28216	-0.00815
1.41513	10.8573	1.41933	0.30968		0.5666	-0.16872	0.28321	0.05873		0.5666	-0.03507	0.28299	-0.00873
1.41933	10.8154	1.42353	0.20065		0.56827	-0.15696	0.28404	0.06345		0.56827	-0.02883	0.28383	-0.00933
1.42347	10.8237	1.42767	0.23964		0.56993	-0.15977	0.28488	0.06374		0.56993	-0.01288	0.28466	-0.00993
1.42767	10.6835	1.43187	0.09104		0.5716	-0.16353	0.28571	0.06787		0.5716	-0.01376	0.28549	-0.01054
1.4318	10.3925	1.436	0.1666		0.57327	-0.16881	0.28654	0.07271		0.57327	-0.02141	0.28633	-0.01116
1.436	10.02	1.4402	0.09064		0.57493	-0.15199	0.28738	0.07422		0.57493	-0.01153	0.28716	-0.01179
1.44013	9.76679	1.44433	0.04014		0.5766	-0.14996	0.28821	0.07274		0.5766	-0.00782	0.28799	-0.01242
1.44433	9.43577	1.44853	0.02114		0.57827	-0.1617	0.28904	0.07521		0.57827	-0.02281	0.28883	-0.01307
1.44847	9.03554	1.45267	0.00722		0.57993	-0.16352	0.28988	0.07686		0.57993	-0.03614	0.28966	-0.01372
1.45267	8.63722	1.45687	-0.09374		0.5816	-0.13339	0.29071	0.07244		0.5816	-0.02611	0.29049	-0.01437
1.4568	8.26658	1.461	-0.08403		0.58327	-0.12934	0.29154	0.06832		0.58327	-0.02622	0.29133	-0.01504
1.461	7.86528	1.4652	-0.08294		0.58493	-0.10699	0.29238	0.06489		0.58493	-0.02638	0.29216	-0.01571
1.46513	7.44725	1.46933	-0.19484		0.5866	-0.12778	0.29321	0.07232		0.5866	-0.02252	0.29299	-0.01639
1.46933	7.07772	1.47353	-0.2131		0.58827	-0.13271	0.29404	0.07529		0.58827	-0.02243	0.29383	-0.01708
1.47347	6.67712	1.47767	-0.24365		0.58993	-0.14831	0.29488	0.07275		0.58993	0.002	0.29466	-0.01778
1.47767	6.27362	1.4818	-0.32044		0.5916	-0.13044	0.29571	0.07438		0.5916	0.01144	0.29549	-0.01849
1.4818	5.88271	1.486	-0.23939		0.59327	-0.12999	0.29654	0.07354		0.59327	0.00242	0.29633	-0.01921
1.486	5.56165	1.49013	-0.25201		0.59493	-0.13534	0.29738	0.07115		0.59493	-0.01627	0.29716	-0.01993
1.49013	5.18371	1.49433	-0.24051		0.5966	-0.1199	0.29821	0.07047		0.5966	-0.04274	0.29799	-0.02066
1.49433	4.81837	1.49847	-0.36325		0.59827	-0.14209	0.29904	0.07007		0.59827	-0.0489	0.29883	-0.0214
1.49847	4.48059	1.50267	-0.31742		0.59993	-0.11807	0.29988	0.06408		0.59993	-0.00857	0.29966	-0.02215
1.50267	4.21642	1.5068	-0.37451		0.6016	-0.10151	0.30071	0.0599		0.6016	-0.02192	0.30049	-0.0229
1.5068	3.88169	1.511	-0.35071		0.60327	-0.09752	0.30154	0.05452		0.60327	-0.03307	0.30133	-0.02366
1.511	3.56586	1.51513	-0.33203		0.60493	-0.09612	0.30238	0.05958		0.60493	-0.03803	0.30216	-0.02441
1.51513	3.28212	1.51933	-0.35313		0.6066	-0.09603	0.30321	0.06295		0.6066	-0.02968	0.30299	-0.02517
1.51933	3.06419	1.52347	-0.40644		0.60827	-0.11905	0.30404	0.06386		0.60827	-0.03493	0.30383	-0.02593
1.52347	2.78279	1.52767	-0.3822		0.60993	-0.09344	0.30488	0.05947		0.60993	-0.05486	0.30466	-0.02669
1.52767	2.52431	1.5318	-0.47278		0.6116	-0.07802	0.30571	0.05603		0.6116	-0.03591	0.30549	-0.02744
1.5318	2.29976	1.536	-0.39913		0.61327	-0.08738	0.30654	0.04973		0.61327	-0.02484	0.30633	-0.02818
1.536	2.13392	1.54013	-0.41767		0.61493	-0.09027	0.30738	0.04643		0.61493	-0.03446	0.30716	-0.0289
1.54013	1.91066	1.54433	-0.50069		0.6166	-0.07811	0.30821	0.04233		0.6166	-0.00485	0.30799	-0.02962
1.54433	1.71045	1.54847	-0.45228		0.61827	-0.06421	0.30904	0.04235		0.61827	-0.00255	0.30883	-0.03032
1.54847	1.542	1.55267	-0.50588		0.61993	-0.08511	0.30988	0.04505		0.61993	-0.01234	0.30966	-0.03099
1.55267	1.42654	1.5568	-0.57639		0.6216	-0.08702	0.31071	0.04927		0.6216	-0.03215	0.31049	-0.03165
1.5568	1.26128	1.561	-0.508		0.62327	-0.08915	0.31154	0.04644		0.62327	-0.01069	0.31133	-0.03227
1.561	1.11545	1.56513	-0.63974		0.62493	-0.08617	0.31238	0.04603		0.62493	-0.0239	0.31216	-0.03287
1.56513	0.99581	1.56933	-0.53265		0.6266	-0.08399	0.31321	0.04152		0.6266	-0.00839	0.31299	-0.03343
1.56933	0.91141	1.57347	-0.62977		0.62827	-0.06187	0.31404	0.04081		0.62827	0.0263	0.31383	-0.03395
1.57347	0.78908	1.57767	-0.4892		0.62993	-0.05902	0.31488	0.04016		0.62993	0.02059	0.31466	-0.03444
1.57767	0.68489	1.5818	-0.51829		0.6316	-0.04626	0.31571	0.03773		0.6316	0.0171	0.31549	-0.03488
1.5818	0.60367	1.586	-0.59103		0.63327	-0.01749	0.31654	0.03482		0.63327	0.02987	0.31633	-0.03527
1.586	0.55439	1.59013	-0.59627		0.63493	-0.02102	0.31738	0.03344		0.63493	0.04336	0.31716	-0.03561
1.59013	0.47337	1.59433	-0.45124		0.6366	-0.02391	0.31821	0.02913		0.6366	0.04034	0.31799	-0.0359
1.59433	0.40574	1.59847	-0.55114		0.63827	-0.01841	0.31904	0.02879		0.63827	0.04263	0.31883	-0.03614
1.59847	0.35483	1.60267	-0.45703		0.63993	-0.03636	0.31988	0.03313		0.63993	0.03268	0.31966	-0.03632
1.60267	0.32518	1.6068	-0.55465		0.6416	-0.03779	0.32071	0.03728		0.6416	0.02795	0.32049	-0.03645
1.6068	0.27196	1.611	-0.43724		0.64327	-0.03172	0.32154	0.03244		0.64327	0.03967	0.32133	-0.03651
1.611	0.22837	1.61513	-0.41584		0.64493	-0.00457	0.32238	0.03982		0.64493	0.04196	0.32216	-0.03652
1.61513	0.19657	1.61933	-0.25116		0.6466	-0.000126	0.32321	0.03975		0.6466	0.04478	0.32299	-0.03646
1.61933	0.18026	1.62347	-0.27211		0.64827	0.01263	0.32404	0.04264		0.64827	0.03049	0.32383	-0.03635
1.62347	0.14865	1.62767	-0.04302		0.64993	0.00806	0.32488	0.03913		0.64993	0.03432	0.32466	-0.03617
1.62767	0.12369	1.6318	0.09988		0.6516	0.00159	0.32571	0.03575		0.6516	0.06955	0.32549	-0.03594
1.6318	0.10677	1.636	0.4184		0.65327	-0.01008	0.32654	0.03287		0.65327	0.06363	0.32633	-0.03565
1.636	0.1006	1.64013	0.67702		0.65493	0.03066	0.32738	0.03341		0.65493	0.05327	0.32716	-0.0353
1.64013	0.08416	1.64433	1.15586		0.6566	0.03384	0.32821	0.03886		0.6566	0.06564	0.32799	-0.03489
1.64433	0.0721	1.64847	1.63371		0.65827	0.03528	0.32904	0.03615		0.65827	0.05578	0.32883	-0.03443
1.64847	0.06533	1.65267	2.44174		0.65993	0.03028	0.32988	0.03489		0.65993	0.0487	0.32966	-0.03392
1.65267	0.06013	1.6568	3.14896		0.6616	0.05045	0.33071	0.03258		0.6616	0.07141	0.33049	-0.03337
1.6568	0.04547	1.661	4.08983		0.66327	0.04649	0.33154	0.03472		0.66327	0.03371	0.33133	-0.03277
1.661	0.03408	1.66513	5.15072		0.66493	0.07458	0.33238	0.03735		0.66493	0.05794	0.33216	-0.03212
1.66513	0.02619	1.66933	6.37903		0.6666	0.05767	0.33321	0.03592		0.6666	0.08457	0.33299	-0.03144
1.66933	0.02538	1.67347	7.5104		0.66827	0.05531	0.33404	0.03829		0.66827	0.06922	0.33383	-0.03073
1.67347	0.02359	1.67767	8.74453		0.66993	0.05138	0.33488	0.04411		0.66993	0.07665	0.33466	-0.02999
1.67767	0.02337	1.6818	9.75239		0.6716	0.06875	0.33571	0.03991		0.6716	0.08365	0.33549	-0.02923
1.6818	0.02501	1.686	10.8289		0.67327	0.06299	0.33654	0.03674		0.67327	0.08488	0.33633	-0.02844
1.686	0.02751	1.69013	11.5953		0.67493	0.06103	0.33738	0.03189		0.67493	0.10646	0.33716	-0.02764
1.69013	0.02679	1.69433	12.2591		0.6766	0.07462	0.33821	0.03478		0.6766	0.10431	0.33799	-0.02684
1.69433	0.02705	1.69847	12.7877		0.67827	0.0766	0.33904	0.03541		0.67827	0.09605	0.33883	-0.02602
1.69847	0.02838	1.70267	13.1957		0.67993	0.07062	0.33988	0.03429		0.67993	0.11203	0.33966	-0.02521
1.70267	0.03402	1.7068	13.3724		0.6816	0.08242	0.34071	0.03499		0.6816	0.10999	0.34049	-0.0244
1.7068	0.03757	1.711	13.5536		0.68327	0.09287	0.34154	0.03091		0.68327	0.10088	0.34133	-0.02361
1.711	0.04038	1.71513	13.3605		0.68493	0.08021	0.34238	0.02862		0.68493	0.13429	0.34216	-0.02282
1.71513	0.0426	1.71933	13.3323		0.6866	0.07938	0.34321	0.02842		0.6866	0.14126	0.34299	-0.02206
1.71933	0.04707	1.72347	13.0733		0.68827	0.10541	0.34404	0.02007		0.68827	0.16353	0.34383	-0.02133
1.72347	0.04767	1.72767	12.8371		0.68993	0.12684	0.34488	0.01278		0.68993	0.17788	0.34466	-0.02063
1.72767	0.04614	1.7318	12.3315		0.6916	0.1356	0.34571	0.01539		0.6916	0.18862	0.34549	-0.01996
1.7318	0.04265	1.736	12.066		0.69327	0.15507	0.34654	0.01855		0.69327	0.17702	0.34633	-0.01933
1.736	0.03869	1.74013	11.6293		0.69493	0.16999	0.34738	0.02229		0.69493	0.19136	0.34716	-0.01874
1.74013	0.0306	1.74433	11.0826		0.6966	0.16784	0.34821	0.02544		0.6966	0.2047	0.34799	-0.01821
1.74433	0.01988	1.74847	10.631		0.69827	0.13904	0.34904	0.0284		0.69827	0.1951	0.34883	-0.01772
1.74847	0.00671	1.75267	10.1911		0.69993	0.15041	0.34988	0.02717		0.69993	0.20057	0.34966	-0.01729
1.75267	-0.0065	1.7568	9.50927		0.7016	0.14311	0.35071	0.03051		0.7016	0.20782	0.35049	-0.01693
1.7568	-0.01591	1.761	9.07817		0.70327	0.14623	0.35154	0.02887		0.70327	0.21888	0.35133	-0.01662
1.761	-0.02568	1.76513	8.45791		0.70493	0.16277	0.35238	0.02871		0.70493	0.24243	0.35216	-0.01638
1.76513	-0.03535	1.76933	8.10065		0.7066	0.15702	0.35321	0.02918		0.7066	0.28365	0.35299	-0.0162
1.76933	-0.04458	1.77347	7.58		0.70827	0.161	0.35404	0.02985		0.70827	0.28781	0.35383	-0.0161
1.77347	-0.05776	1.77767	7.11474		0.70993	0.16035	0.35488	0.02847		0.70993	0.25827	0.35466	-0.01606
1.77767	-0.07122	1.7818	6.66085		0.7116	0.18794	0.35571	0.02828		0.7116	0.28781	0.35549	-0.0161
1.7818	-0.08463	1.786	6.2695		0.71327	0.17796	0.35654	0.02845		0.71327	0.3069	0.35633	-0.01621
1.786	-0.09459	1.79013	5.68715		0.71493	0.1834	0.35738	0.03168		0.71493	0.29553	0.35716	-0.0164
1.79013	-0.10336	1.79433	5.3496		0.7166	0.17655	0.35821	0.03296		0.7166	0.29873	0.35799	-0.01666
1.79433	-0.11174	1.79847	4.85847		0.71827	0.15342	0.35904	0.03125		0.71827	0.29498	0.35883	-0.01699
1.79847	-0.11922	1.80267	4.53608		0.71993	0.16821	0.35988	0.02893		0.71993	0.29358	0.35966	-0.0174
1.80267	-0.12498	1.8068	4.15254		0.7216	0.15684	0.36071	0.03027		0.7216	0.33073	0.36049	-0.01787
1.8068	-0.1338	1.811	3.74345		0.72327	0.17325	0.36154	0.02954		0.72327	0.31706	0.36133	-0.01841
1.811	-0.14212	1.81513	3.36077		0.72493	0.20598	0.36238	0.03135		0.72493	0.32424	0.36216	-0.01902
1.81513	-0.14955	1.81933	3.23718		0.7266	0.18759	0.36321	0.03374		0.7266	0.29748	0.36299	-0.0197
1.81933	-0.15312	1.82347	2.81917		0.72827	0.17799	0.36404	0.0316		0.72827	0.30415	0.36383	-0.02043
1.82347	-0.16029	1.82767	2.59643		0.72993	0.18502	0.36488	0.02909		0.72993	0.34774	0.36466	-0.02122
1.82767	-0.16797	1.8318	2.3183		0.7316	0.18332	0.36571	0.03141		0.7316	0.34443	0.36549	-0.02206
1.8318	-0.17578	1.836	2.0709		0.73327	0.17719	0.36654	0.03629		0.73327	0.34947	0.36633	-0.02295
1.836	-0.1854	1.84013	1.83184		0.73493	0.20082	0.36738	0.03626		0.73493	0.36271	0.36716	-0.02389
1.84013	-0.19542	1.84433	1.694		0.7366	0.1773	0.36821	0.03369		0.7366	0.3829	0.36799	-0.02485
1.84433	-0.2043	1.84847	1.4779		0.73827	0.19803	0.36904	0.03404		0.73827	0.39919	0.36883	-0.02585
1.84847	-0.21178	1.85267	1.35978		0.73993	0.18311	0.36988	0.03457		0.73993	0.39992	0.36966	-0.02688
1.85267	-0.22225	1.8568	1.16899		0.7416	0.19852	0.37071	0.03964		0.7416	0.40299	0.37049	-0.02792
1.8568	-0.23208	1.861	1.04176		0.74327	0.19536	0.37154	0.03598		0.74327	0.41543	0.37133	-0.02898
1.861	-0.23908	1.86513	0.84265		0.74493	0.19164	0.37238	0.03954		0.74493	0.4372	0.37216	-0.03004
1.86513	-0.24327	1.86933	0.73198		0.7466	0.19431	0.37321	0.03809		0.7466	0.43347	0.37299	-0.03109
1.86933	-0.24361	1.87347	0.56859		0.74827	0.205	0.37404	0.03702		0.74827	0.43405	0.37383	-0.03214
1.87347	-0.24152	1.87767	0.46907		0.74993	0.20561	0.37488	0.03615		0.74993	0.44769	0.37466	-0.03317
1.87767	-0.23709	1.8818	0.34593		0.7516	0.19752	0.37571	0.03708		0.7516	0.43122	0.37549	-0.03418
1.8818	-0.23031	1.886	0.34479		0.75327	0.20794	0.37654	0.03808		0.75327	0.46828	0.37633	-0.03515
1.886	-0.2202	1.89013	0.18781		0.75493	0.20864	0.37738	0.03706		0.75493	0.48789	0.37716	-0.03609
1.89013	-0.21276	1.89433	0.24154		0.7566	0.20208	0.37821	0.03817		0.7566	0.50423	0.37799	-0.03698
1.89433	-0.20497	1.89847	0.09862		0.75827	0.18718	0.37904	0.03815		0.75827	0.51719	0.37883	-0.03782
1.89847	-0.19689	1.90267	0.05494		0.75993	0.1971	0.37988	0.0352		0.75993	0.51517	0.37966	-0.03861
1.90267	-0.19161	1.9068	-0.04022		0.7616	0.1904	0.38071	0.03703		0.7616	0.48232	0.38049	-0.03933
1.9068	-0.18532	1.911	-0.18151		0.76327	0.20229	0.38154	0.03754		0.76327	0.50534	0.38133	-0.03998
1.911	-0.17788	1.91513	-0.24215		0.76493	0.22055	0.38238	0.04542		0.76493	0.51908	0.38216	-0.04056
1.91513	-0.16949	1.91933	-0.09812		0.7666	0.21099	0.38321	0.04928		0.7666	0.52827	0.38299	-0.04106
1.91933	-0.16004	1.92347	-0.21009		0.76827	0.2267	0.38404	0.05328		0.76827	0.52985	0.38383	-0.04148
1.92347	-0.15405	1.92767	-0.19032		0.76993	0.24409	0.38488	0.05136		0.76993	0.5569	0.38466	-0.04181
1.92767	-0.14921	1.9318	-0.39645		0.7716	0.24911	0.38571	0.05195		0.7716	0.57651	0.38549	-0.04206
1.9318	-0.14581	1.936	-0.27092		0.77327	0.23344	0.38654	0.05257		0.77327	0.57724	0.38633	-0.04222
1.936	-0.14869	1.94013	-0.35552		0.77493	0.23769	0.38738	0.05193		0.77493	0.57385	0.38716	-0.04229
1.94013	-0.14846	1.94433	-0.28494		0.7766	0.23359	0.38821	0.04907		0.7766	0.57801	0.38799	-0.04227
1.94433	-0.14755	1.94847	-0.41801		0.77827	0.25858	0.38904	0.04604		0.77827	0.61243	0.38883	-0.04216
1.94847	-0.14636	1.95267	-0.30766		0.77993	0.27565	0.38988	0.0498		0.77993	0.62722	0.38966	-0.04197
1.95267	-0.14583	1.9568	-0.51866		0.7816	0.28053	0.39071	0.04949		0.7816	0.63541	0.39049	-0.04168
1.9568	-0.13866	1.961	-0.41322		0.78327	0.30156	0.39154	0.04159		0.78327	0.62356	0.39133	-0.04132
1.961	-0.12967	1.96513	-0.48728		0.78493	0.30817	0.39238	0.03997		0.78493	0.6331	0.39216	-0.04087
1.96513	-0.11912	1.96933	-0.49693		0.7866	0.31861	0.39321	0.04496		0.7866	0.63299	0.39299	-0.04035
1.96933	-0.10908	1.97347	-0.49127		0.78827	0.32732	0.39404	0.04816		0.78827	0.66956	0.39383	-0.03975
1.97347	-0.09868	1.97767	-0.34687		0.78993	0.34934	0.39488	0.0474		0.78993	0.69435	0.39466	-0.03909
1.97767	-0.0872	1.9818	-0.50893		0.7916	0.34999	0.39571	0.05004		0.7916	0.67682	0.39549	-0.03837
1.9818	-0.07498	1.986	-0.41112		0.79327	0.35095	0.39654	0.04934		0.79327	0.70486	0.39633	-0.03759
1.986	-0.06325	1.99013	-0.41162		0.79493	0.35781	0.39738	0.0547		0.79493	0.69664	0.39716	-0.03676
1.99013	-0.0525	1.99433	-0.29286		0.7966	0.35816	0.39821	0.05688		0.7966	0.70808	0.39799	-0.03589
1.99433	-0.04219	1.99847	-0.33175		0.79827	0.36208	0.39904	0.06351		0.79827	0.70719	0.39883	-0.03499
1.99847	-0.03274	2.00267	-0.24433		0.79993	0.41235	0.39988	0.06238		0.79993	0.72282	0.39966	-0.03406
2.00267	-0.02448	2.0068	-0.2071		0.8016	0.43116	0.40071	0.05687		0.8016	0.73881	0.40049	-0.03311
2.0068	-0.01344	2.011	-0.03857		0.80327	0.45053	0.40154	0.05739		0.80327	0.72982	0.40133	-0.03215
2.011	-0.00293	2.01513	-0.06807		0.80493	0.47714	0.40238	0.05723		0.80493	0.74091	0.40216	-0.03118
2.01513	0.00673	2.01933	0.1036		0.8066	0.45658	0.40321	0.05265		0.8066	0.7631	0.40299	-0.03021
2.01933	0.01866	2.02347	0.05224		0.80827	0.49123	0.40404	0.05134		0.80827	0.774	0.40383	-0.02926
2.02347	0.02719	2.02767	0.24588		0.80993	0.50507	0.40488	0.05227		0.80993	0.77596	0.40466	-0.02832
2.02767	0.03243	2.0318	0.25942		0.8116	0.51346	0.40571	0.05291		0.8116	0.77888	0.40549	-0.0274
2.0318	0.03421	2.036	0.37341		0.81327	0.53298	0.40654	0.05302		0.81327	0.79304	0.40633	-0.02651
2.036	0.03184	2.04013	0.53073		0.81493	0.56282	0.40738	0.05256		0.81493	0.78731	0.40716	-0.02566
2.04013	0.0327	2.04433	0.59165		0.8166	0.59844	0.40821	0.05635		0.8166	0.82423	0.40799	-0.02485
2.04433	0.03223	2.04847	0.65446		0.81827	0.57832	0.40904	0.05558		0.81827	0.86051	0.40883	-0.02409
2.04847	0.03041	2.05267	0.80356		0.81993	0.59563	0.40988	0.05905		0.81993	0.84618	0.40966	-0.02337
2.05267	0.02817	2.0568	0.8841		0.8216	0.62629	0.41071	0.06411		0.8216	0.8482	0.41049	-0.02272
2.0568	0.02496	2.061	1.09743		0.82327	0.64344	0.41154	0.06522		0.82327	0.85522	0.41133	-0.02212
2.061	0.02028	2.06513	0.85789		0.82493	0.65376	0.41238	0.06303		0.82493	0.85147	0.41216	-0.02158
2.06513	0.01418	2.06933	1.09869		0.8266	0.68084	0.41321	0.05768		0.8266	0.85247	0.41299	-0.02111
2.06933	0.01022	2.07347	1.14882		0.82827	0.68904	0.41404	0.04893		0.82827	0.87004	0.41383	-0.0207
2.07347	0.0061	2.07767	1.22266		0.82993	0.70957	0.41488	0.041		0.82993	0.8861	0.41466	-0.02037
2.07767	2.2207E-4	2.0818	1.27481		0.8316	0.71104	0.41571	0.03512		0.8316	0.87462	0.41549	-0.0201
2.0818	-0.00716	2.086	1.37398		0.83327	0.71593	0.41654	0.03485		0.83327	0.88715	0.41633	-0.0199
2.086	-0.01333	2.09013	1.38022		0.83493	0.74176	0.41738	0.03026		0.83493	0.91622	0.41716	-0.01977
2.09013	-0.02028	2.09433	1.43055		0.8366	0.74155	0.41821	0.02933		0.8366	0.91077	0.41799	-0.01972
2.09433	-0.02852	2.09847	1.39253		0.83827	0.74654	0.41904	0.02783		0.83827	0.89452	0.41883	-0.01973
2.09847	-0.03764	2.10267	1.46471		0.83993	0.7634	0.41988	0.02984		0.83993	0.90377	0.41966	-0.01981
2.10267	-0.04553	2.1068	1.3201		0.8416	0.77217	0.42071	0.03338		0.8416	0.90614	0.42049	-0.01996
2.1068	-0.05445	2.111	1.386		0.84327	0.78362	0.42154	0.03223		0.84327	0.90939	0.42133	-0.02017
2.111	-0.06386	2.11513	1.28538		0.84493	0.8116	0.42238	0.02761		0.84493	0.91806	0.42216	-0.02044
2.11513	-0.07331	2.11933	1.37774		0.8466	0.78956	0.42321	0.02751		0.8466	0.94241	0.42299	-0.02078
2.11933	-0.08395	2.12347	1.14716		0.84827	0.81491	0.42404	0.03052		0.84827	0.93481	0.42383	-0.02117
2.12347	-0.09806	2.12767	1.19366		0.84993	0.80496	0.42488	0.0288		0.84993	0.95238	0.42466	-0.02162
2.12767	-0.11196	2.1318	0.99492		0.8516	0.8157	0.42571	0.03705		0.8516	0.93586	0.42549	-0.02212
2.1318	-0.12542	2.136	1.1492		0.85327	0.80824	0.42654	0.03967		0.85327	0.95113	0.42633	-0.02267
2.136	-0.13231	2.14013	1.04602		0.85493	0.81528	0.42738	0.04215		0.85493	0.95113	0.42716	-0.02327
2.14013	-0.14012	2.14433	0.99423		0.8566	0.81369	0.42821	0.04286		0.8566	0.96435	0.42799	-0.02391
2.14433	-0.14884	2.14847	0.72827		0.85827	0.80767	0.42904	0.04398		0.85827	0.96271	0.42883	-0.02459
2.14847	-0.15798	2.15267	0.81304		0.85993	0.81806	0.42988	0.04296		0.85993	0.97524	0.42966	-0.02531
2.15267	-0.16575	2.1568	0.79618		0.8616	0.82587	0.43071	0.03813		0.8616	0.97538	0.43049	-0.02606
2.1568	-0.17487	2.161	0.78289		0.86327	0.83665	0.43154	0.03633		0.86327	0.98907	0.43133	-0.02683
2.161	-0.1839	2.16513	0.60799		0.86493	0.83258	0.43238	0.03425		0.86493	0.96622	0.43216	-0.02764
2.16513	-0.19231	2.16933	0.63325		0.8666	0.82616	0.43321	0.03581		0.8666	0.97887	0.43299	-0.02846
2.16933	-0.19967	2.17347	0.47677		0.86827	0.83731	0.43404	0.03349		0.86827	0.98366	0.43383	-0.0293
2.17347	-0.2106	2.17767	0.5071		0.86993	0.81121	0.43488	0.03239		0.86993	0.99337	0.43466	-0.03016
2.17767	-0.22119	2.1818	0.47621		0.8716	0.80394	0.43571	0.03472		0.8716	0.97246	0.43549	-0.03103
2.1818	-0.23105	2.186	0.38407		0.87327	0.80726	0.43654	0.04081		0.87327	0.99227	0.43633	-0.0319
2.186	-0.23909	2.19013	0.25136		0.87493	0.79854	0.43738	0.03992		0.87493	0.99395	0.43716	-0.03278
2.19013	-0.24967	2.19433	0.34582		0.8766	0.79091	0.43821	0.03895		0.8766	0.98581	0.43799	-0.03365
2.19433	-0.25999	2.19847	0.22355		0.87827	0.78566	0.43904	0.03681		0.87827	0.99894	0.43883	-0.03452
2.19847	-0.26976	2.20267	0.20604		0.87993	0.79853	0.43988	0.03917		0.87993	0.99915	0.43966	-0.03538
2.20267	-0.27805	2.2068	0.04566		0.8816	0.77059	0.44071	0.03677		0.8816	1.01233	0.44049	-0.03622
2.2068	-0.28803	2.211	0.10729		0.88327	0.75094	0.44154	0.04145		0.88327	1.0098	0.44133	-0.03705
2.211	-0.29771	2.21513	0.09501		0.88493	0.76878	0.44238	0.04546		0.88493	1.01532	0.44216	-0.03785
2.21513	-0.30682	2.21933	0.04127		0.8866	0.76558	0.44321	0.04486		0.8866	1.03357	0.44299	-0.03863
2.21933	-0.31195	2.22347	-0.01248		0.88827	0.78624	0.44404	0.04517		0.88827	1.02709	0.44383	-0.03937
2.22347	-0.31498	2.22767	0.0129		0.88993	0.76977	0.44488	0.04511		0.88993	1.04066	0.44466	-0.04008
2.22767	-0.31707	2.2318	-0.10199		0.8916	0.75444	0.44571	0.04803		0.8916	1.06627	0.44549	-0.04075
2.2318	-0.31776	2.236	-0.06483		0.89327	0.75066	0.44654	0.04646		0.89327	1.05216	0.44633	-0.04138
2.236	-0.31719	2.24013	-0.21637		0.89493	0.72321	0.44738	0.04468		0.89493	1.06408	0.44716	-0.04195
2.24013	-0.32278	2.24433	-0.13583		0.8966	0.72002	0.44821	0.04571		0.8966	1.07197	0.44799	-0.04248
2.24433	-0.3285	2.24847	-0.1792		0.89827	0.71901	0.44904	0.04428		0.89827	1.08563	0.44883	-0.04295
2.24847	-0.33415	2.25267	-0.07148		0.89993	0.70627	0.44988	0.04571		0.89993	1.08469	0.44966	-0.04336
2.25267	-0.33791	2.2568	-0.25584		0.9016	0.69653	0.45071	0.04531		0.9016	1.11618	0.45049	-0.04371
2.2568	-0.34383	2.261	-0.21766		0.90327	0.69391	0.45154	0.05305		0.90327	1.10369	0.45133	-0.04399
2.261	-0.35042	2.26513	-0.34466		0.90493	0.69759	0.45238	0.05607		0.90493	1.10122	0.45216	-0.04421
2.26513	-0.35745	2.26933	-0.28639		0.9066	0.67997	0.45321	0.05502		0.9066	1.12004	0.45299	-0.04435
2.26933	-0.36637	2.27347	-0.28794		0.90827	0.67596	0.45404	0.05328		0.90827	1.13647	0.45383	-0.04443
2.27347	-0.37443	2.27767	-0.2575		0.90993	0.65914	0.45488	0.0502		0.90993	1.1679	0.45466	-0.04443
2.27767	-0.38157	2.2818	-0.33668		0.9116	0.65097	0.45571	0.04561		0.9116	1.16725	0.45549	-0.04436
2.2818	-0.38762	2.286	-0.38368		0.91327	0.64308	0.45654	0.04895		0.91327	1.19207	0.45633	-0.04421
2.286	-0.39206	2.29013	-0.54579		0.91493	0.62984	0.45738	0.04862		0.91493	1.19299	0.45716	-0.04399
2.29013	-0.39638	2.29433	-0.40097		0.9166	0.61462	0.45821	0.04829		0.9166	1.18489	0.45799	-0.0437
2.29433	-0.39972	2.29847	-0.46782		0.91827	0.60168	0.45904	0.04807		0.91827	1.18986	0.45883	-0.04333
2.29847	-0.40193	2.30267	-0.43686		0.91993	0.5966	0.45988	0.04983		0.91993	1.20118	0.45966	-0.0429
2.30267	-0.39938	2.3068	-0.52842		0.9216	0.59286	0.46071	0.0502		0.9216	1.21001	0.46049	-0.0424
2.3068	-0.39794	2.311	-0.58001		0.92327	0.57885	0.46154	0.05177		0.92327	1.22249	0.46133	-0.04183
2.311	-0.39676	2.31513	-0.67525		0.92493	0.58013	0.46238	0.04939		0.92493	1.22619	0.46216	-0.0412
2.31513	-0.39558	2.31933	-0.56923		0.9266	0.56668	0.46321	0.05046		0.9266	1.25085	0.46299	-0.04052
2.31933	-0.39741	2.32347	-0.62858		0.92827	0.56391	0.46404	0.05573		0.92827	1.25016	0.46383	-0.03979
2.32347	-0.40192	2.32767	-0.62415		0.92993	0.55894	0.46488	0.0594		0.92993	1.27294	0.46466	-0.03901
2.32767	-0.40599	2.3318	-0.68791		0.9316	0.5468	0.46571	0.05755		0.9316	1.28366	0.46549	-0.03819
2.3318	-0.40962	2.336	-0.61793		0.93327	0.54003	0.46654	0.05359		0.93327	1.30215	0.46633	-0.03734
2.336	-0.41268	2.34013	-0.72752		0.93493	0.52449	0.46738	0.05287		0.93493	1.31681	0.46716	-0.03646
2.34013	-0.41449	2.34433	-0.64937		0.9366	0.53247	0.46821	0.05679		0.9366	1.34379	0.46799	-0.03555
2.34433	-0.41559	2.34847	-0.75298		0.93827	0.52981	0.46904	0.05807		0.93827	1.38573	0.46883	-0.03463
2.34847	-0.41595	2.35267	-0.7506		0.93993	0.50662	0.46988	0.0604		0.93993	1.39492	0.46966	-0.03371
2.35267	-0.41684	2.3568	-0.75535		0.9416	0.51577	0.47071	0.06052		0.9416	1.43715	0.47049	-0.03278
2.3568	-0.41873	2.361	-0.67324		0.94327	0.52248	0.47154	0.06243		0.94327	1.43592	0.47133	-0.03185
2.361	-0.42013	2.36513	-0.75084		0.94493	0.50664	0.47238	0.05631		0.94493	1.44834	0.47216	-0.03094
2.36513	-0.42111	2.36933	-0.72924		0.9466	0.50212	0.47321	0.05518		0.9466	1.47884	0.47299	-0.03005
2.36933	-0.42015	2.37347	-0.81872		0.94827	0.52164	0.47404	0.05009		0.94827	1.52701	0.47383	-0.02918
2.37347	-0.41721	2.37767	-0.73074		0.94993	0.50899	0.47488	0.04638		0.94993	1.57408	0.47466	-0.02834
2.37767	-0.4139	2.3818	-0.751		0.9516	0.50335	0.47571	0.04414		0.9516	1.61681	0.47549	-0.02754
2.3818	-0.41018	2.386	-0.73717		0.95327	0.47114	0.47654	0.03845		0.95327	1.6124	0.47633	-0.02677
2.386	-0.40536	2.39013	-0.83792		0.95493	0.46384	0.47738	0.03614		0.95493	1.67874	0.47716	-0.02605
2.39013	-0.40093	2.39433	-0.72773		0.9566	0.44867	0.47821	0.03596		0.9566	1.70282	0.47799	-0.02538
2.39433	-0.39643	2.39847	-0.91061		0.95827	0.46799	0.47904	0.04127		0.95827	1.73505	0.47883	-0.02476
2.39847	-0.39181	2.40267	-0.74974		0.95993	0.45729	0.47988	0.04437		0.95993	1.77829	0.47966	-0.0242
2.40267	-0.38732	2.4068	-0.82838		0.9616	0.45215	0.48071	0.04428		0.9616	1.8108	0.48049	-0.02369
2.4068	-0.38773	2.411	-0.74429		0.96327	0.45783	0.48154	0.04029		0.96327	1.83646	0.48133	-0.02323
2.411	-0.38962	2.41513	-0.89467		0.96493	0.43999	0.48238	0.0374		0.96493	1.87271	0.48216	-0.02283
2.41513	-0.39309	2.41933	-0.83772		0.9666	0.44561	0.48321	0.04262		0.9666	1.91524	0.48299	-0.02249
2.41933	-0.39867	2.42347	-0.8123		0.96827	0.44034	0.48404	0.04008		0.96827	1.94944	0.48383	-0.0222
2.42347	-0.40095	2.42767	-0.82654		0.96993	0.44701	0.48488	0.03914		0.96993	1.98319	0.48466	-0.02197
2.42767	-0.40318	2.4318	-0.81795		0.9716	0.45381	0.48571	0.03876		0.9716	2.04009	0.48549	-0.02178
2.4318	-0.40535	2.436	-0.87897		0.97327	0.42101	0.48654	0.03935		0.97327	2.0755	0.48633	-0.02164
2.436	-0.40969	2.44013	-0.91999		0.97493	0.40364	0.48738	0.03808		0.97493	2.10291	0.48716	-0.02155
2.44013	-0.41309	2.44433	-0.87228		0.9766	0.41461	0.48821	0.04231		0.9766	2.15279	0.48799	-0.02149
2.44433	-0.4155	2.44847	-0.9755		0.97827	0.41533	0.48904	0.04056		0.97827	2.15392	0.48883	-0.02147
2.44847	-0.41701	2.45267	-0.85491		0.97993	0.38518	0.48988	0.03516		0.97993	2.19012	0.48966	-0.02148
2.45267	-0.41646	2.4568	-0.97148		0.9816	0.39635	0.49071	0.03451		0.9816	2.22448	0.49049	-0.02151
2.4568	-0.41381	2.461	-0.93569		0.98327	0.36555	0.49154	0.04145		0.98327	2.23721	0.49133	-0.02156
2.461	-0.41033	2.46513	-1.01741		0.98493	0.39322	0.49238	0.04471		0.98493	2.25678	0.49216	-0.02162
2.46513	-0.40599	2.46933	-0.92892		0.9866	0.38305	0.49321	0.04381		0.9866	2.29343	0.49299	-0.02169
2.46933	-0.40695	2.47347	-0.97686		0.98827	0.37433	0.49404	0.04135		0.98827	2.28208	0.49383	-0.02176
2.47347	-0.40661	2.47767	-0.80193		0.98993	0.37279	0.49488	0.03943		0.98993	2.32201	0.49466	-0.02183
2.47767	-0.40367	2.4818	-0.9331		0.9916	0.36101	0.49571	0.03605		0.9916	2.35619	0.49549	-0.02188
2.4818	-0.3984	2.486	-0.82646		0.99327	0.36847	0.49654	0.03886		0.99327	2.36679	0.49633	-0.02193
2.486	-0.39563	2.49013	-0.91662		0.99493	0.35295	0.49738	0.04045		0.99493	2.37331	0.49716	-0.02195
2.49013	-0.39	2.49433	-0.81944		0.9966	0.34841	0.49821	0.04291		0.9966	2.3755	0.49799	-0.02195
2.49433	-0.38136	2.49847	-0.86248		0.99827	0.33952	0.49904	0.04078		0.99827	2.39731	0.49883	-0.02192
2.49847	-0.3702	2.50267	-0.78467		0.99993	0.34672	0.49988	0.0351		0.99993	2.41125	0.49966	-0.02186
2.50267	-0.36092	2.5068	-0.93798		1.0016	0.34074	0.50071	0.03335		1.0016	2.42467	0.50049	-0.02176
2.5068	-0.34788	2.511	-0.82399		1.00327	0.34968	0.50154	0.03248		1.00327	2.4337	0.50133	-0.02163
2.511	-0.33204	2.51513	-0.90793		1.00493	0.33589	0.50238	0.03311		1.00493	2.45908	0.50216	-0.02146
2.51513	-0.31401	2.51933	-0.87417		1.0066	0.33767	0.50321	0.02927		1.0066	2.43315	0.50299	-0.02125
2.51933	-0.30388	2.52347	-0.89882		1.00827	0.34087	0.50404	0.02678		1.00827	2.44024	0.50383	-0.021
2.52347	-0.2879	2.52767	-0.77084		1.00993	0.33617	0.50488	0.03028		1.00993	2.44506	0.50466	-0.0207
2.52767	-0.26749	2.5318	-0.81445		1.0116	0.34223	0.50571	0.03247		1.0116	2.4413	0.50549	-0.02037
2.5318	-0.24364	2.536	-0.75066		1.01327	0.32943	0.50654	0.03403		1.01327	2.44647	0.50633	-0.02
2.536	-0.22767	2.54013	-0.86664		1.01493	0.3157	0.50738	0.03433		1.01493	2.42036	0.50716	-0.01959
2.54013	-0.20218	2.54433	-0.7404		1.0166	0.30602	0.50821	0.03359		1.0166	2.43633	0.50799	-0.01915
2.54433	-0.17073	2.54847	-0.86098		1.01827	0.30242	0.50904	0.02725		1.01827	2.43877	0.50883	-0.01868
2.54847	-0.13463	2.55267	-0.74317		1.01993	0.30738	0.50988	0.03075		1.01993	2.42795	0.50966	-0.01817
2.55267	-0.1023	2.5568	-0.72262		1.0216	0.30806	0.51071	0.03303		1.0216	2.4352	0.51049	-0.01764
2.5568	-0.06657	2.561	-0.67276		1.02327	0.28734	0.51154	0.03686		1.02327	2.42545	0.51133	-0.01709
2.561	-0.02783	2.56513	-0.75758		1.02493	0.28632	0.51238	0.03031		1.02493	2.41848	0.51216	-0.01651
2.56513	0.01227	2.56933	-0.65596		1.0266	0.27407	0.51321	0.02928		1.0266	2.41679	0.51299	-0.01593
2.56933	0.04528	2.57347	-0.72772		1.02827	0.25523	0.51404	0.02647		1.02827	2.39999	0.51383	-0.01533
2.57347	0.08869	2.57767	-0.63008		1.02993	0.26207	0.51488	0.02659		1.02993	2.42135	0.51466	-0.01473
2.57767	0.13467	2.5818	-0.7201		1.0316	0.26202	0.51571	0.02957		1.0316	2.41835	0.51549	-0.01412
2.5818	0.18154	2.586	-0.58405		1.03327	0.25441	0.51654	0.02927		1.03327	2.42076	0.51633	-0.01351
2.586	0.22042	2.59013	-0.63768		1.03493	0.2688	0.51738	0.03279		1.03493	2.44486	0.51716	-0.01291
2.59013	0.26694	2.59433	-0.56713		1.0366	0.25876	0.51821	0.03244		1.0366	2.44605	0.51799	-0.01233
2.59433	0.31479	2.59847	-0.71527		1.03827	0.25136	0.51904	0.029		1.03827	2.42498	0.51883	-0.01175
2.59847	0.36218	2.60267	-0.68492		1.03993	0.24273	0.51988	0.0278		1.03993	2.42494	0.51966	-0.01119
2.60267	0.39984	2.6068	-0.63101		1.0416	0.24401	0.52071	0.02628		1.0416	2.44967	0.52049	-0.01065
2.6068	0.44274	2.611	-0.64678		1.04327	0.24045	0.52154	0.02492		1.04327	2.45131	0.52133	-0.01013
2.611	0.48507	2.61513	-0.66109		1.04493	0.24909	0.52238	0.02154		1.04493	2.44762	0.52216	-0.00963
2.61513	0.52492	2.61933	-0.58556		1.0466	0.22492	0.52321	0.01454		1.0466	2.44541	0.52299	-0.00917
2.61933	0.56072	2.62347	-0.66691		1.04827	0.22773	0.52404	0.01188		1.04827	2.45983	0.52383	-0.00873
2.62347	0.60416	2.62767	-0.63816		1.04993	0.21802	0.52488	0.01553		1.04993	2.47843	0.52466	-0.00831
2.62767	0.64427	2.6318	-0.65171		1.0516	0.21579	0.52571	0.01556		1.0516	2.48824	0.52549	-0.00793
2.6318	0.67951	2.636	-0.69218		1.05327	0.2134	0.52654	0.01793		1.05327	2.5216	0.52633	-0.00758
2.636	0.70525	2.64013	-0.73381		1.05493	0.18888	0.52738	0.01977		1.05493	2.54575	0.52716	-0.00726
2.64013	0.73993	2.64433	-0.6186		1.0566	0.21204	0.52821	0.02393		1.0566	2.56152	0.52799	-0.00697
2.64433	0.77196	2.64847	-0.72284		1.05827	0.20364	0.52904	0.02199		1.05827	2.56755	0.52883	-0.00671
2.64847	0.80012	2.65267	-0.70924		1.05993	0.21398	0.52988	0.02085		1.05993	2.61901	0.52966	-0.00648
2.65267	0.81987	2.6568	-0.81498		1.0616	0.19865	0.53071	0.01808		1.0616	2.64105	0.53049	-0.00628
2.6568	0.84537	2.661	-0.74054		1.06327	0.21317	0.53154	0.01899		1.06327	2.66189	0.53133	-0.00611
2.661	0.86842	2.66513	-0.89991		1.06493	0.19026	0.53238	0.01726		1.06493	2.7323	0.53216	-0.00596
2.66513	0.88793	2.66933	-0.65154		1.0666	0.16889	0.53321	0.02352		1.0666	2.77956	0.53299	-0.00584
2.66933	0.89277	2.67347	-0.75229		1.06827	0.17683	0.53404	0.02581		1.06827	2.81162	0.53383	-0.00574
2.67347	0.90664	2.67767	-0.75543		1.06993	0.18058	0.53488	0.02826		1.06993	2.83614	0.53466	-0.00567
2.67767	0.92149	2.6818	-0.822		1.0716	0.18935	0.53571	0.03233		1.0716	2.85912	0.53549	-0.00562
2.6818	0.93612	2.686	-0.85039		1.07327	0.16142	0.53654	0.02925		1.07327	2.88182	0.53633	-0.00558
2.686	0.93802	2.69013	-0.81893		1.07493	0.16575	0.53738	0.03046		1.07493	2.89701	0.53716	-0.00557
2.69013	0.95318	2.69433	-0.90171		1.0766	0.16705	0.53821	0.03519		1.0766	2.90162	0.53799	-0.00557
2.69433	0.97299	2.69847	-0.8873		1.07827	0.16866	0.53904	0.03829		1.07827	2.89897	0.53883	-0.00559
2.69847	0.99607	2.70267	-0.80604		1.07993	0.15942	0.53988	0.0386		1.07993	2.87337	0.53966	-0.00562
2.70267	0.99699	2.7068	-0.94355		1.0816	0.14414	0.54071	0.03777		1.0816	2.86456	0.54049	-0.00566
2.7068	1.02059	2.711	-0.8762		1.08327	0.16549	0.54154	0.04176		1.08327	2.83499	0.54133	-0.00572
2.711	1.05733	2.71513	-0.95743		1.08493	0.15177	0.54238	0.04545		1.08493	2.81064	0.54216	-0.00579
2.71513	1.10518	2.71933	-0.86126		1.0866	0.16968	0.54321	0.04481		1.0866	2.76981	0.54299	-0.00588
2.71933	1.13211	2.72347	-0.87213		1.08827	0.16446	0.54404	0.04686		1.08827	2.73876	0.54383	-0.00597
2.72347	1.17918	2.72767	-0.81817		1.08993	0.15054	0.54488	0.05309		1.08993	2.67472	0.54466	-0.00607
2.72767	1.24352	2.7318	-0.90802		1.0916	0.14755	0.54571	0.0577		1.0916	2.60307	0.54549	-0.00619
2.7318	1.32189	2.736	-0.81038		1.09327	0.12784	0.54654	0.05136		1.09327	2.55519	0.54633	-0.00631
2.736	1.38038	2.74013	-0.82111		1.09493	0.12093	0.54738	0.04746		1.09493	2.52358	0.54716	-0.00644
2.74013	1.46505	2.74433	-0.825		1.0966	0.13335	0.54821	0.04216		1.0966	2.46775	0.54799	-0.00658
2.74433	1.56845	2.74847	-0.82042		1.09827	0.1423	0.54904	0.03164		1.09827	2.40514	0.54883	-0.00673
2.74847	1.68627	2.75267	-0.64796		1.09993	0.12948	0.54988	0.02653		1.09993	2.37498	0.54966	-0.00689
2.75267	1.78634	2.7568	-0.77278		1.1016	0.11379	0.55071	0.02236		1.1016	2.32054	0.55049	-0.00706
2.7568	1.90974	2.761	-0.67442		1.10327	0.10716	0.55154	0.02505		1.10327	2.2597	0.55133	-0.00724
2.761	2.04791	2.76513	-0.73938		1.10493	0.10038	0.55238	0.02126		1.10493	2.20042	0.55216	-0.00742
2.76513	2.19554	2.76933	-0.71747		1.1066	0.09638	0.55321	0.02259		1.1066	2.17436	0.55299	-0.00761
2.76933	2.33276	2.77347	-0.69335		1.10827	0.1037	0.55404	0.02006		1.10827	2.15077	0.55383	-0.0078
2.77347	2.49049	2.77767	-0.6419		1.10993	0.10504	0.55488	0.02706		1.10993	2.12004	0.55466	-0.00801
2.77767	2.65322	2.7818	-0.67447		1.1116	0.09505	0.55571	0.02736		1.1116	2.07961	0.55549	-0.00821
2.7818	2.81548	2.786	-0.596		1.11327	0.12111	0.55654	0.02687		1.11327	2.03258	0.55633	-0.00842
2.786	2.96747	2.79013	-0.60199		1.11493	0.10018	0.55738	0.02912		1.11493	1.98195	0.55716	-0.00864
2.79013	3.12685	2.79433	-0.50894		1.1166	0.09853	0.55821	0.03276		1.1166	1.9431	0.55799	-0.00885
2.79433	3.27715	2.79847	-0.56981		1.11827	0.12558	0.55904	0.03106		1.11827	1.9172	0.55883	-0.00906
2.79847	3.41317	2.80267	-0.47861		1.11993	0.11852	0.55988	0.03218		1.11993	1.86185	0.55966	-0.00927
2.80267	3.53635	2.8068	-0.44456		1.1216	0.10398	0.56071	0.04097		1.1216	1.81047	0.56049	-0.00948
2.8068	3.66779	2.811	-0.38881		1.12327	0.11243	0.56154	0.0422		1.12327	1.78948	0.56133	-0.00968
2.811	3.77945	2.81513	-0.46388		1.12493	0.13098	0.56238	0.03944		1.12493	1.75952	0.56216	-0.00988
2.81513	3.86734	2.81933	-0.39508		1.1266	0.1038	0.56321	0.04227		1.1266	1.71864	0.56299	-0.01007
2.81933	3.94559	2.82347	-0.42841		1.12827	0.09244	0.56404	0.04392		1.12827	1.68698	0.56383	-0.01024
2.82347	4.02869	2.82767	-0.40078		1.12993	0.08527	0.56488	0.04536		1.12993	1.66505	0.56466	-0.01041
2.82767	4.08455	2.8318	-0.47028		1.1316	0.07234	0.56571	0.04857		1.1316	1.62423	0.56549	-0.01056
2.8318	4.11109	2.836	-0.43303		1.13327	0.08431	0.56654	0.05403		1.13327	1.60565	0.56633	-0.0107
2.836	4.13259	2.84013	-0.51088		1.13493	0.08684	0.56738	0.0538		1.13493	1.56521	0.56716	-0.01082
2.84013	4.15448	2.84433	-0.52205		1.1366	0.07311	0.56821	0.05556		1.1366	1.53054	0.56799	-0.01093
2.84433	4.14624	2.84847	-0.57671		1.13827	0.08364	0.56904	0.05578		1.13827	1.4975	0.56883	-0.01102
2.84847	4.10803	2.85267	-0.51416		1.13993	0.08739	0.56988	0.05357		1.13993	1.48387	0.56966	-0.01109
2.85267	4.06533	2.8568	-0.52404		1.1416	0.06499	0.57071	0.05298		1.1416	1.47243	0.57049	-0.01114
2.8568	4.02312	2.861	-0.47796		1.14327	0.08418	0.57154	0.05161		1.14327	1.45141	0.57133	-0.01117
2.861	3.95582	2.86513	-0.5857		1.14493	0.07621	0.57238	0.05071		1.14493	1.43726	0.57216	-0.01119
2.86513	3.8657	2.86933	-0.50221		1.1466	0.08438	0.57321	0.0503		1.1466	1.4263	0.57299	-0.01119
2.86933	3.78203	2.87347	-0.58466		1.14827	0.091	0.57404	0.05018		1.14827	1.3893	0.57383	-0.01117
2.87347	3.68962	2.87767	-0.63846		1.14993	0.08663	0.57488	0.04932		1.14993	1.37295	0.57466	-0.01114
2.87767	3.57779	2.8818	-0.70512		1.1516	0.07711	0.57571	0.04839		1.1516	1.33111	0.57549	-0.0111
2.8818	3.45046	2.886	-0.68726		1.15327	0.04554	0.57654	0.05023		1.15327	1.31559	0.57633	-0.01104
2.886	3.33229	2.89013	-0.75652		1.15493	0.05264	0.57738	0.04638		1.15493	1.30251	0.57716	-0.01098
2.89013	3.20347	2.89433	-0.75368		1.1566	0.04162	0.57821	0.04825		1.1566	1.28456	0.57799	-0.01091
2.89433	3.0646	2.89847	-0.77397		1.15827	0.05032	0.57904	0.04574		1.15827	1.27855	0.57883	-0.01084
2.89847	2.92057	2.90267	-0.65838		1.15993	0.05238	0.57988	0.04542		1.15993	1.24852	0.57966	-0.01077
2.90267	2.79676	2.9068	-0.85808		1.1616	0.03817	0.58071	0.04574		1.1616	1.23791	0.58049	-0.0107
2.9068	2.65841	2.911	-0.71437		1.16327	0.03882	0.58154	0.0463		1.16327	1.21548	0.58133	-0.01063
2.911	2.5176	2.91513	-0.86271		1.16493	0.01999	0.58238	0.04183		1.16493	1.20098	0.58216	-0.01058
2.91513	2.37979	2.91933	-0.93385		1.1666	0.01704	0.58321	0.04251		1.1666	1.16306	0.58299	-0.01054
2.91933	2.26742	2.92347	-0.94985		1.16827	0.04531	0.58404	0.03988		1.16827	1.17832	0.58383	-0.01051
2.92347	2.13418	2.92767	-0.86254		1.16993	0.04828	0.58488	0.04309		1.16993	1.16435	0.58466	-0.01051
2.92767	2.00357	2.9318	-0.99205		1.1716	0.03726	0.58571	0.04239		1.1716	1.10377	0.58549	-0.01053
2.9318	1.88102	2.936	-0.83652		1.17327	0.04374	0.58654	0.04343		1.17327	1.09982	0.58633	-0.01057
2.936	1.78292	2.94013	-0.9869		1.17493	0.04019	0.58738	0.04035		1.17493	1.08779	0.58716	-0.01064
2.94013	1.6593	2.94433	-0.89216		1.1766	0.04484	0.58821	0.03798		1.1766	1.07171	0.58799	-0.01074
2.94433	1.54134	2.94847	-0.86093		1.17827	0.02019	0.58904	0.04082		1.17827	1.05648	0.58883	-0.01087
2.94847	1.43383	2.95267	-0.80875		1.17993	0.03613	0.58988	0.04201		1.17993	1.04342	0.58966	-0.01103
2.95267	1.34929	2.9568	-0.95798		1.1816	0.02584	0.59071	0.04102		1.1816	1.04551	0.59049	-0.01122
2.9568	1.24349	2.961	-0.92227		1.18327	0.0086	0.59154	0.04152		1.18327	1.04449	0.59133	-0.01145
2.961	1.14586	2.96513	-0.98343		1.18493	0.00999	0.59238	0.04389		1.18493	1.04709	0.59216	-0.01172
2.96513	1.0605	2.96933	-0.8819		1.1866	0.02298	0.59321	0.04845		1.1866	1.01558	0.59299	-0.01201
2.96933	0.99919	2.97347	-0.97291		1.18827	0.01972	0.59404	0.04518		1.18827	0.99207	0.59383	-0.01234
2.97347	0.91454	2.97767	-0.80162		1.18993	0.02863	0.59488	0.04602		1.18993	0.97973	0.59466	-0.01269
2.97767	0.83688	2.9818	-0.91738		1.1916	0.01846	0.59571	0.04928		1.1916	0.98552	0.59549	-0.01308
2.9818	0.76955	2.986	-0.77981		1.19327	0.02462	0.59654	0.04851		1.19327	0.98336	0.59633	-0.01348
2.986	0.71818	2.99013	-0.90935		1.19493	0.03437	0.59738	0.04783		1.19493	0.96616	0.59716	-0.01391
2.99013	0.65178	2.99433	-0.83662		1.1966	0.03122	0.59821	0.05167		1.1966	0.95673	0.59799	-0.01436
2.99433	0.59373	2.99847	-0.80743		1.19827	0.02665	0.59904	0.05228		1.19827	0.92747	0.59883	-0.01481
2.99847	0.54662	3.00267	-0.742		1.19993	0.00626	0.59988	0.05002		1.19993	0.92213	0.59966	-0.01528
3.00267	0.52127	3.0068	-0.73732		1.2016	0.00369	0.60071	0.05272		1.2016	0.91862	0.60049	-0.01574
3.0068	0.47781	3.011	-0.81401		1.20327	-0.00628	0.60154	0.05734		1.20327	0.92201	0.60133	-0.01621
3.011	0.43883	3.01513	-0.82654		1.20493	0.00374	0.60238	0.0595		1.20493	0.90964	0.60216	-0.01666
3.01513	0.40645	3.01933	-0.66311		1.2066	0.01142	0.60321	0.06263		1.2066	0.86533	0.60299	-0.0171
3.01933	0.38045	3.02347	-0.65617		1.20827	-0.00208	0.60404	0.06624		1.20827	0.87349	0.60383	-0.01753
3.02347	0.34101	3.02767	-0.60356		1.20993	0.00287	0.60488	0.07052		1.20993	0.87509	0.60466	-0.01793
3.02767	0.30646	3.0318	-0.62528		1.2116	0.02065	0.60571	0.06602		1.2116	0.85137	0.60549	-0.0183
3.0318	0.27818	3.036	-0.59612		1.21327	0.02684	0.60654	0.06424		1.21327	0.858	0.60633	-0.01863
3.036	0.25581	3.04013	-0.50932		1.21493	0.01363	0.60738	0.06299		1.21493	0.86626	0.60716	-0.01893
3.04013	0.22681	3.04433	-0.37898		1.2166	0.00116	0.60821	0.06732		1.2166	0.85681	0.60799	-0.01918
3.04433	0.20301	3.04847	-0.363		1.21827	0.000192	0.60904	0.06812		1.21827	0.84837	0.60883	-0.01939
3.04847	0.18529	3.05267	-0.27074		1.21993	-0.00594	0.60988	0.0702		1.21993	0.83002	0.60966	-0.01954
3.05267	0.16878	3.0568	-0.34201		1.2216	-0.02476	0.61071	0.07078		1.2216	0.82925	0.61049	-0.01964
3.0568	0.15115	3.061	-0.16093		1.22327	-0.00826	0.61154	0.07733		1.22327	0.81352	0.61133	-0.01968
3.061	0.14044	3.06513	-0.23966		1.22493	-0.00393	0.61238	0.08302		1.22493	0.79121	0.61216	-0.01967
3.06513	0.13699	3.06933	-0.03458		1.2266	-0.01248	0.61321	0.08868		1.2266	0.78808	0.61299	-0.0196
3.06933	0.11736	3.07347	-0.03167		1.22827	-0.01653	0.61404	0.09177		1.22827	0.79934	0.61383	-0.01947
3.07347	0.10495	3.07767	-0.01448		1.22993	0.00707	0.61488	0.09586		1.22993	0.80042	0.61466	-0.01928
3.07767	0.10654	3.0818	-0.02614		1.2316	-0.000807	0.61571	0.0972		1.2316	0.78152	0.61549	-0.01903
3.0818	0.12123	3.086	0.19259		1.23327	-0.00157	0.61654	0.09994		1.23327	0.78844	0.61633	-0.01873
3.086	0.09052	3.09013	0.16076		1.23493	-0.02033	0.61738	0.09893		1.23493	0.79088	0.61716	-0.01838
3.09013	0.09383	3.09433	0.23861		1.2366	-0.02721	0.61821	0.09883		1.2366	0.78622	0.61799	-0.01798
3.09433	0.13016	3.09847	0.15995		1.23827	-0.02203	0.61904	0.10061		1.23827	0.77909	0.61883	-0.01754
3.09847	0.19624	3.10267	0.34837		1.23993	-0.0118	0.61988	0.10313		1.23993	0.76805	0.61966	-0.01706
3.10267	0.15967	3.1068	0.33986		1.2416	-0.01239	0.62071	0.10174		1.2416	0.74329	0.62049	-0.01654
3.1068	0.19274	3.111	0.33013		1.24327	-0.02664	0.62154	0.10516		1.24327	0.73489	0.62133	-0.016
3.111	0.29495	3.11513	0.31174		1.24493	-0.02026	0.62238	0.1082		1.24493	0.73766	0.62216	-0.01543
3.11513	0.45758	3.11933	0.49377		1.2466	-0.0103	0.62321	0.10808		1.2466	0.74387	0.62299	-0.01485
3.11933	0.42583	3.12347	0.4777		1.24827	-0.02807	0.62404	0.11006		1.24827	0.73145	0.62383	-0.01426
3.12347	0.55247	3.12767	0.49812		1.24993	-0.02979	0.62488	0.10558		1.24993	0.73353	0.62466	-0.01366
3.12767	0.81682	3.1318	0.42737		1.2516	-0.02855	0.62571	0.10264		1.2516	0.71684	0.62549	-0.01307
3.1318	1.20054	3.136	0.5497		1.25327	-0.02329	0.62654	0.10263		1.25327	0.71713	0.62633	-0.01249
3.136	1.39835	3.14013	0.4819		1.25493	-0.00321	0.62738	0.10868		1.25493	0.70348	0.62716	-0.01193
3.14013	1.81184	3.14433	0.62485		1.2566	-0.00559	0.62821	0.11311		1.2566	0.70201	0.62799	-0.01139
3.14433	2.15512	3.14847	0.6064		1.25827	-0.01476	0.62904	0.11489		1.25827	0.70557	0.62883	-0.01088
3.14847	2.76882	3.15267	0.80711		1.25993	-0.00664	0.62988	0.11761		1.25993	0.69526	0.62966	-0.01041
3.15267	3.30252	3.1568	0.78169		1.2616	-0.01388	0.63071	0.11668		1.2616	0.66232	0.63049	-0.00998
3.1568	4.17711	3.161	0.93584		1.26327	-0.00931	0.63154	0.12098		1.26327	0.66903	0.63133	-0.00959
3.161	4.98302	3.16513	0.98587		1.26493	-0.00934	0.63238	0.12406		1.26493	0.69772	0.63216	-0.00925
3.16513	6.1807	3.16933	1.43033		1.2666	-0.01914	0.63321	0.12892		1.2666	0.67771	0.63299	-0.00896
3.16933	7.31179	3.17347	1.78647		1.26827	-0.00736	0.63404	0.1288		1.26827	0.6394	0.63383	-0.00873
3.17347	8.91733	3.17767	2.05389		1.26993	-0.00711	0.63488	0.13097		1.26993	0.65199	0.63466	-0.00856
3.17767	10.4715	3.1818	2.4178		1.2716	-0.01007	0.63571	0.13584		1.2716	0.66332	0.63549	-0.00844
3.1818	12.5076	3.186	3.13961		1.27327	-0.02796	0.63654	0.14083		1.27327	0.66162	0.63633	-0.00838
3.186	14.5045	3.19013	3.84448		1.27493	-0.03037	0.63738	0.14434		1.27493	0.64646	0.63716	-0.00838
3.19013	17.0685	3.19433	4.80059		1.2766	-0.03929	0.63821	0.15333		1.2766	0.63759	0.63799	-0.00844
3.19433	19.6158	3.19847	5.85152		1.27827	-0.0245	0.63904	0.15548		1.27827	0.63381	0.63883	-0.00855
3.19847	22.6383	3.20267	7.07277		1.27993	-0.02309	0.63988	0.15545		1.27993	0.61777	0.63966	-0.00872
3.20267	25.6222	3.2068	8.65279		1.2816	-0.01592	0.64071	0.15834		1.2816	0.62599	0.64049	-0.00893
3.2068	29.1941	3.211	10.3583		1.28327	-0.03696	0.64154	0.16144		1.28327	0.62798	0.64133	-0.0092
3.211	32.7364	3.21513	12.203		1.28493	-0.0178	0.64238	0.16748		1.28493	0.61697	0.64216	-0.0095
3.21513	36.621	3.21933	14.5974		1.2866	-0.00816	0.64321	0.17144		1.2866	0.6195	0.64299	-0.00985
3.21933	40.3801	3.22347	17.0558		1.28827	-0.02855	0.64404	0.17435		1.28827	0.61673	0.64383	-0.01022
3.22347	44.6893	3.22767	19.9329		1.28993	-0.02761	0.64488	0.18101		1.28993	0.60522	0.64466	-0.01063
3.22767	48.8751	3.2318	22.9812		1.2916	-0.03022	0.64571	0.18536		1.2916	0.6071	0.64549	-0.01106
3.2318	53.1797	3.236	26.5251		1.29327	-0.02548	0.64654	0.19201		1.29327	0.60991	0.64633	-0.0115
3.236	57.1222	3.24013	30.0983		1.29493	-0.04739	0.64738	0.19033		1.29493	0.59581	0.64716	-0.01196
3.24013	61.4249	3.24433	34.1509		1.2966	-0.05308	0.64821	0.19308		1.2966	0.59513	0.64799	-0.01243
3.24433	65.6345	3.24847	38.4637		1.29827	-0.03122	0.64904	0.19185		1.29827	0.59926	0.64883	-0.0129
3.24847	69.9647	3.25267	42.7904		1.29993	-0.03664	0.64988	0.19063		1.29993	0.60176	0.64966	-0.01336
3.25267	73.7306	3.2568	47.297		1.3016	-0.03896	0.65071	0.19018		1.3016	0.59213	0.65049	-0.01382
3.2568	77.6387	3.261	52.102		1.30327	-0.02939	0.65154	0.18992		1.30327	0.55931	0.65133	-0.01426
3.261	81.2232	3.26513	56.829		1.30493	-0.05054	0.65238	0.19156		1.30493	0.56845	0.65216	-0.01469
3.26513	84.8551	3.26933	61.5984		1.3066	-0.03683	0.65321	0.19345		1.3066	0.57621	0.65299	-0.0151
3.26933	87.9351	3.27347	66.2692		1.30827	-0.03934	0.65404	0.19746		1.30827	0.59322	0.65383	-0.01548
3.27347	91.0633	3.27767	71.0942		1.30993	-0.03752	0.65488	0.20172		1.30993	0.57299	0.65466	-0.01584
3.27767	93.7174	3.2818	75.565		1.3116	-0.04594	0.65571	0.20901		1.3116	0.55938	0.65549	-0.01618
3.2818	96.3981	3.286	80.0354		1.31327	-0.05961	0.65654	0.21467		1.31327	0.57092	0.65633	-0.01649
3.286	98.6045	3.29013	84.105		1.31493	-0.05192	0.65738	0.21575		1.31493	0.55622	0.65716	-0.01677
3.29013	100.808	3.29433	88.18		1.3166	-0.02934	0.65821	0.22028		1.3166	0.53246	0.65799	-0.01702
3.29433	102.489	3.29847	91.9516		1.31827	-0.03672	0.65904	0.22468		1.31827	0.52362	0.65883	-0.01724
3.29847	104.172	3.30267	95.4032		1.31993	-0.03025	0.65988	0.23214		1.31993	0.53432	0.65966	-0.01744
3.30267	105.53	3.3068	98.5605		1.3216	-0.02657	0.66071	0.23379		1.3216	0.54837	0.66049	-0.01761
3.3068	106.82	3.311	101.465		1.32327	-0.02379	0.66154	0.24178		1.32327	0.5223	0.66133	-0.01776
3.311	107.599	3.31513	104.056		1.32493	-0.04061	0.66238	0.24703		1.32493	0.5128	0.66216	-0.01789
3.31513	108.334	3.31933	106.43		1.3266	-0.0509	0.66321	0.24832		1.3266	0.53913	0.66299	-0.018
3.31933	108.919	3.32347	108.361		1.32827	-0.0443	0.66404	0.25917		1.32827	0.50295	0.66383	-0.01809
3.32347	109.366	3.32767	110.391		1.32993	-0.05175	0.66488	0.26563		1.32993	0.51134	0.66466	-0.01818
3.32767	109.339	3.3318	111.807		1.3316	-0.05706	0.66571	0.26982		1.3316	0.50947	0.66549	-0.01825
3.3318	109.228	3.336	113.173		1.33327	-0.04096	0.66654	0.27677		1.33327	0.5107	0.66633	-0.01833
3.336	109.027	3.34013	114.206		1.33493	-0.04636	0.66738	0.28174		1.33493	0.526	0.66716	-0.0184
3.34013	108.798	3.34433	115.078		1.3366	-0.02755	0.66821	0.28067		1.3366	0.50863	0.66799	-0.01848
3.34433	108.46	3.34847	115.698		1.33827	-0.0305	0.66904	0.28807		1.33827	0.49844	0.66883	-0.01856
3.34847	107.71	3.35267	116.118		1.33993	-0.02632	0.66988	0.29225		1.33993	0.48437	0.66966	-0.01865
3.35267	106.81	3.3568	116.271		1.3416	-0.03417	0.67071	0.30037		1.3416	0.47995	0.67049	-0.01876
3.3568	105.845	3.361	116.422		1.34327	-0.02732	0.67154	0.30238		1.34327	0.46555	0.67133	-0.01889
3.361	104.838	3.36513	116.069		1.34493	-0.02605	0.67238	0.30681		1.34493	0.4732	0.67216	-0.01903
3.36513	103.466	3.36933	115.78		1.3466	-0.03884	0.67321	0.31048		1.3466	0.48747	0.67299	-0.0192
3.36933	102.046	3.37347	115.26		1.34827	-0.04725	0.67404	0.3115		1.34827	0.46829	0.67383	-0.01939
3.37347	100.407	3.37767	114.49		1.34993	-0.04054	0.67488	0.30853		1.34993	0.48424	0.67466	-0.0196
3.37767	98.7782	3.3818	113.537		1.3516	-0.03194	0.67571	0.31051		1.3516	0.50502	0.67549	-0.01984
3.3818	96.8384	3.386	112.458		1.35327	-0.04405	0.67654	0.3212		1.35327	0.49722	0.67633	-0.02011
3.386	94.9453	3.39013	111.172		1.35493	-0.03169	0.67738	0.32783		1.35493	0.48555	0.67716	-0.0204
3.39013	92.7221	3.39433	109.641		1.3566	-0.04999	0.67821	0.33205		1.3566	0.49232	0.67799	-0.02072
3.39433	90.5633	3.39847	107.876		1.35827	-0.03902	0.67904	0.334		1.35827	0.46896	0.67883	-0.02106
3.39847	88.1637	3.40267	106.281		1.35993	-0.04193	0.67988	0.33923		1.35993	0.46537	0.67966	-0.02143
3.40267	85.886	3.4068	104.213		1.3616	-0.03912	0.68071	0.34602		1.3616	0.46747	0.68049	-0.02183
3.4068	83.2002	3.411	102.267		1.36327	-0.03496	0.68154	0.35493		1.36327	0.46573	0.68133	-0.02225
3.411	80.6322	3.41513	99.8962		1.36493	-0.02953	0.68238	0.3629		1.36493	0.46456	0.68216	-0.02268
3.41513	77.9124	3.41933	97.4186		1.3666	-0.03769	0.68321	0.36957		1.3666	0.48194	0.68299	-0.02314
3.41933	75.3918	3.42347	94.8545		1.36827	-0.03503	0.68404	0.37388		1.36827	0.45996	0.68383	-0.02361
3.42347	72.4115	3.42767	92.1867		1.36993	-0.04695	0.68488	0.37945		1.36993	0.46687	0.68466	-0.02409
3.42767	69.5888	3.4318	89.3295		1.3716	-0.04171	0.68571	0.38312		1.3716	0.46346	0.68549	-0.02458
3.4318	66.7167	3.436	86.4683		1.37327	-0.06137	0.68654	0.38699		1.37327	0.4697	0.68633	-0.02508
3.436	64.2142	3.44013	83.4071		1.37493	-0.04082	0.68738	0.39098		1.37493	0.45422	0.68716	-0.02559
3.44013	61.3559	3.44433	80.3518		1.3766	-0.04504	0.68821	0.39716		1.3766	0.45253	0.68799	-0.02609
3.44427	58.5391	3.44847	77.1731		1.37827	-0.04877	0.68904	0.3977		1.37827	0.4458	0.68883	-0.0266
3.44847	55.5565	3.45267	74.1406		1.37993	-0.06431	0.68988	0.40313		1.37993	0.42998	0.68966	-0.0271
3.4526	53.0738	3.4568	70.9718		1.3816	-0.0489	0.69071	0.40686		1.3816	0.41749	0.69049	-0.02761
3.4568	50.3613	3.461	67.7242		1.38327	-0.05815	0.69154	0.41297		1.38327	0.40476	0.69133	-0.0281
3.46093	47.7752	3.46513	64.4441		1.38493	-0.05508	0.69238	0.42006		1.38493	0.4137	0.69216	-0.02858
3.46513	45.0523	3.46933	61.4185		1.3866	-0.06848	0.69321	0.42507		1.3866	0.42264	0.69299	-0.02906
3.46927	42.8141	3.47347	58.1328		1.38827	-0.05546	0.69404	0.4316		1.38827	0.43914	0.69383	-0.02953
3.47347	40.3899	3.47767	55.122		1.38993	-0.04846	0.69488	0.43554		1.38993	0.42488	0.69466	-0.02998
3.4776	38.1519	3.4818	52.073		1.3916	-0.05442	0.69571	0.43863		1.3916	0.41869	0.69549	-0.03042
3.4818	35.8044	3.486	49.204		1.39327	-0.04023	0.69654	0.44331		1.39327	0.39276	0.69633	-0.03085
3.48593	33.9105	3.49013	46.394		1.39493	-0.05722	0.69738	0.45363		1.39493	0.4057	0.69716	-0.03127
3.49013	31.8611	3.49433	43.7085		1.3966	-0.05149	0.69821	0.46102		1.3966	0.40733	0.69799	-0.03168
3.49427	30.0269	3.49847	41.0983		1.39827	-0.04205	0.69904	0.47172		1.39827	0.38424	0.69883	-0.03207
3.49847	28.0954	3.50267	38.6572		1.39993	-0.05358	0.69988	0.48061		1.39993	0.39482	0.69966	-0.03245
3.5026	26.5647	3.5068	36.1869		1.4016	-0.04827	0.70071	0.4887		1.4016	0.40395	0.70049	-0.03283
3.5068	24.9122	3.511	33.9258		1.40327	-0.06275	0.70154	0.49634		1.40327	0.39895	0.70133	-0.03319
3.51093	23.478	3.51513	31.7446		1.40493	-0.06951	0.70238	0.50095		1.40493	0.39677	0.70216	-0.03355
3.51513	21.9557	3.51933	29.755		1.4066	-0.04966	0.70321	0.51312		1.4066	0.38775	0.70299	-0.0339
3.51927	20.7733	3.52347	27.7891		1.40827	-0.04676	0.70404	0.52422		1.40827	0.39597	0.70383	-0.03424
3.52347	19.4912	3.52767	26.0136		1.40993	-0.04295	0.70488	0.53135		1.40993	0.40971	0.70466	-0.03458
3.5276	18.4083	3.5318	24.29		1.4116	-0.06024	0.70571	0.54286		1.4116	0.41	0.70549	-0.03491
3.5318	17.2587	3.536	22.805		1.41327	-0.04478	0.70654	0.55025		1.41327	0.4023	0.70633	-0.03524
3.53593	16.3859	3.54013	21.266		1.41493	-0.04886	0.70738	0.55917		1.41493	0.39676	0.70716	-0.03557
3.54013	15.2934	3.54433	19.8635		1.4166	-0.06007	0.70821	0.5655		1.4166	0.37351	0.70799	-0.0359
3.54427	14.3239	3.54847	18.6548		1.41827	-0.06378	0.70904	0.5742		1.41827	0.36861	0.70883	-0.03622
3.54847	13.5211	3.55267	17.4837		1.41993	-0.07704	0.70988	0.57995		1.41993	0.39019	0.70966	-0.03654
3.5526	12.9671	3.5568	16.3888		1.4216	-0.08111	0.71071	0.59381		1.4216	0.36803	0.71049	-0.03686
3.5568	12.1533	3.561	15.3295		1.42327	-0.06915	0.71154	0.60167		1.42327	0.36305	0.71133	-0.03717
3.56093	11.445	3.56513	14.3205		1.42493	-0.06573	0.71238	0.61229		1.42493	0.37287	0.71216	-0.03748
3.56513	10.8745	3.56933	13.4551		1.4266	-0.05698	0.71321	0.62614		1.4266	0.35665	0.71299	-0.03779
3.56927	10.4797	3.57347	12.483		1.42827	-0.07261	0.71404	0.63595		1.42827	0.34258	0.71383	-0.03808
3.57347	9.89488	3.57767	11.8363		1.42993	-0.06909	0.71488	0.64578		1.42993	0.36965	0.71466	-0.03837
3.5776	9.40334	3.5818	11.2042		1.4316	-0.06025	0.71571	0.65547		1.4316	0.34267	0.71549	-0.03864
3.5818	9.02734	3.586	10.4972		1.43327	-0.08645	0.71654	0.67169		1.43327	0.33002	0.71633	-0.0389
3.58593	8.76673	3.59013	9.79263		1.43493	-0.08015	0.71738	0.68152		1.43493	0.34629	0.71716	-0.03914
3.59013	8.37974	3.59433	9.31344		1.4366	-0.06253	0.71821	0.68949		1.4366	0.35473	0.71799	-0.03936
3.59427	8.07841	3.59847	8.72044		1.43827	-0.05127	0.71904	0.70115		1.43827	0.35161	0.71883	-0.03956
3.59847	7.87626	3.60267	8.23787		1.43993	-0.04827	0.71988	0.71492		1.43993	0.34411	0.71966	-0.03974
3.6026	7.72867	3.6068	7.76896		1.4416	-0.08746	0.72071	0.71943		1.4416	0.35303	0.72049	-0.03988
3.6068	7.51664	3.611	7.48678		1.44327	-0.06245	0.72154	0.72925		1.44327	0.34523	0.72133	-0.04
3.61093	7.39094	3.61513	6.92247		1.44493	-0.05717	0.72238	0.74363		1.44493	0.36074	0.72216	-0.04007
3.61513	7.35704	3.61933	6.56934		1.4466	-0.0465	0.72321	0.75497		1.4466	0.34479	0.72299	-0.04011
3.61927	7.31971	3.62347	6.24421		1.44827	-0.05942	0.72404	0.76865		1.44827	0.33602	0.72383	-0.04011
3.62347	7.27465	3.62767	6.05291		1.44993	-0.04673	0.72488	0.78188		1.44993	0.35014	0.72466	-0.04007
3.6276	7.32379	3.6318	5.68934		1.4516	-0.05684	0.72571	0.79219		1.4516	0.36379	0.72549	-0.03999
3.6318	7.46447	3.636	5.48921		1.45327	-0.0776	0.72654	0.80683		1.45327	0.33212	0.72633	-0.03985
3.63593	7.55677	3.64013	5.28317		1.45493	-0.06356	0.72738	0.81547		1.45493	0.36205	0.72716	-0.03967
3.64013	7.69149	3.64433	5.1212		1.4566	-0.07329	0.72821	0.82722		1.4566	0.37702	0.72799	-0.03944
3.64427	7.92887	3.64847	4.86419		1.45827	-0.06439	0.72904	0.83665		1.45827	0.35388	0.72883	-0.03916
3.64847	8.25803	3.65267	4.83644		1.45993	-0.06033	0.72988	0.84537		1.45993	0.33518	0.72966	-0.03883
3.6526	8.49246	3.6568	4.57309		1.4616	-0.0617	0.73071	0.84989		1.4616	0.33407	0.73049	-0.03845
3.6568	8.8202	3.661	4.54147		1.46327	-0.07566	0.73154	0.86307		1.46327	0.34899	0.73133	-0.03802
3.66093	9.25979	3.66513	4.44646		1.46493	-0.0441	0.73238	0.87259		1.46493	0.31434	0.73216	-0.03754
3.66513	9.7919	3.66933	4.59117		1.4666	-0.0645	0.73321	0.88257		1.4666	0.34035	0.73299	-0.03702
3.66927	10.199	3.67347	4.47347		1.46827	-0.06525	0.73404	0.89118		1.46827	0.33681	0.73383	-0.03645
3.67347	10.742	3.67767	4.54942		1.46993	-0.06047	0.73488	0.8977		1.46993	0.33034	0.73466	-0.03584
3.6776	11.3988	3.6818	4.58977		1.4716	-0.06905	0.73571	0.90098		1.4716	0.31918	0.73549	-0.0352
3.6818	12.1423	3.686	4.77192		1.47327	-0.09111	0.73654	0.91055		1.47327	0.31914	0.73633	-0.03452
3.68593	12.7321	3.69013	4.93577		1.47493	-0.0602	0.73738	0.91645		1.47493	0.33533	0.73716	-0.03382
3.69013	13.4839	3.69433	5.27748		1.4766	-0.05618	0.73821	0.92134		1.4766	0.3463	0.73799	-0.03308
3.69427	14.3406	3.69847	5.44072		1.47827	-0.05855	0.73904	0.93197		1.47827	0.33449	0.73883	-0.03233
3.69847	15.2671	3.70267	5.90742		1.47993	-0.04282	0.73988	0.9386		1.47993	0.34183	0.73966	-0.03156
3.7026	16.0177	3.7068	6.25493		1.4816	-0.0515	0.74071	0.9482		1.4816	0.32091	0.74049	-0.03078
3.7068	16.9512	3.711	6.78416		1.48327	-0.05999	0.74154	0.95771		1.48327	0.33319	0.74133	-0.02999
3.71093	17.9683	3.71513	7.35713		1.48493	-0.07111	0.74238	0.96594		1.48493	0.31856	0.74216	-0.0292
3.71513	19.0282	3.71933	8.00648		1.4866	-0.06754	0.74321	0.973		1.4866	0.31805	0.74299	-0.02842
3.71927	19.9083	3.72347	8.60467		1.48827	-0.07243	0.74404	0.98286		1.48827	0.28901	0.74383	-0.02765
3.72347	20.9824	3.72767	9.54653		1.48993	-0.06127	0.74488	0.99343		1.48993	0.29576	0.74466	-0.02689
3.7276	22.1055	3.7318	10.2861		1.4916	-0.04962	0.74571	0.99436		1.4916	0.30855	0.74549	-0.02615
3.7318	23.2336	3.736	11.1818		1.49327	-0.04145	0.74654	0.99636		1.49327	0.30171	0.74633	-0.02544
3.73593	24.1785	3.74013	12.1823		1.49493	-0.04811	0.74738	1.00242		1.49493	0.29973	0.74716	-0.02475
3.74013	25.3107	3.74433	13.3953		1.4966	-0.04794	0.74821	1.00457		1.4966	0.30896	0.74799	-0.0241
3.74427	26.4485	3.74847	14.4601		1.49827	-0.0321	0.74904	1.00132		1.49827	0.2959	0.74883	-0.02349
3.74847	27.5475	3.75267	15.6655		1.49993	-0.05655	0.74988	1.0028		1.49993	0.29589	0.74966	-0.02292
3.7526	28.4732	3.7568	16.8611		1.5016	-0.06028	0.75071	1.00058		1.5016	0.30465	0.75049	-0.02239
3.7568	29.5747	3.761	18.3292		1.50327	-0.05382	0.75154	1.00152		1.50327	0.3078	0.75133	-0.02191
3.76093	30.6353	3.76513	19.6508		1.50493	-0.082	0.75238	1.0004		1.50493	0.27855	0.75216	-0.02147
3.76513	31.6141	3.76933	21.0675		1.5066	-0.10074	0.75321	1.00334		1.5066	0.28337	0.75299	-0.02109
3.76927	32.4318	3.77347	22.4202		1.50827	-0.08367	0.75404	1.00987		1.50827	0.29316	0.75383	-0.02076
3.77347	33.3991	3.77767	23.9516		1.50993	-0.08456	0.75488	1.01005		1.50993	0.27175	0.75466	-0.02049
3.7776	34.283	3.7818	25.3986		1.5116	-0.07555	0.75571	1.0089		1.5116	0.28369	0.75549	-0.02027
3.7818	35.049	3.786	26.9061		1.51327	-0.08327	0.75654	1.0094		1.51327	0.27596	0.75633	-0.0201
3.78593	35.6837	3.79013	28.3188		1.51493	-0.08059	0.75738	1.00911		1.51493	0.28729	0.75716	-0.01999
3.79013	36.4394	3.79433	29.8178		1.5166	-0.08869	0.75821	1.01099		1.5166	0.29091	0.75799	-0.01992
3.79427	37.0776	3.79847	31.2173		1.51827	-0.06781	0.75904	1.00468		1.51827	0.29097	0.75883	-0.01991
3.79847	37.573	3.80267	32.7201		1.51993	-0.06974	0.75988	0.99844		1.51993	0.29279	0.75966	-0.01995
3.8026	37.9734	3.8068	33.8815		1.5216	-0.06277	0.76071	0.99635		1.5216	0.28595	0.76049	-0.02004
3.8068	38.4618	3.811	35.2336		1.52327	-0.05404	0.76154	0.98636		1.52327	0.29209	0.76133	-0.02017
3.81093	38.8132	3.81513	36.3862		1.52493	-0.04638	0.76238	0.97795		1.52493	0.2785	0.76216	-0.02035
3.81513	39.0134	3.81933	37.5655		1.5266	-0.04827	0.76321	0.97088		1.5266	0.28471	0.76299	-0.02057
3.81927	39.1639	3.82347	38.5634		1.52827	-0.05049	0.76404	0.96775		1.52827	0.27836	0.76383	-0.02082
3.82347	39.3535	3.82767	39.6022		1.52993	-0.07118	0.76488	0.96327		1.52993	0.27839	0.76466	-0.02111
3.8276	39.3982	3.8318	40.2757		1.5316	-0.06877	0.76571	0.9619		1.5316	0.29238	0.76549	-0.02142
3.8318	39.2957	3.836	41.0946		1.53327	-0.06928	0.76654	0.96215		1.53327	0.27128	0.76633	-0.02177
3.83593	39.1987	3.84013	41.7835		1.53493	-0.06903	0.76738	0.96261		1.53493	0.28709	0.76716	-0.02214
3.84013	39.0941	3.84433	42.3882		1.5366	-0.06717	0.76821	0.96402		1.5366	0.29494	0.76799	-0.02253
3.84427	38.8472	3.84847	42.7503		1.53827	-0.08659	0.76904	0.95641		1.53827	0.30984	0.76883	-0.02293
3.84847	38.4674	3.85267	43.0221		1.53993	-0.07922	0.76988	0.94968		1.53993	0.29209	0.76966	-0.02335
3.8526	38.1412	3.8568	43.2865		1.5416	-0.0593	0.77071	0.94001		1.5416	0.28828	0.77049	-0.02378
3.8568	37.755	3.861	43.4865		1.54327	-0.08482	0.77154	0.93175		1.54327	0.27139	0.77133	-0.02421
3.86093	37.2387	3.86513	43.2853		1.54493	-0.0773	0.77238	0.92383		1.54493	0.25957	0.77216	-0.02465
3.86513	36.612	3.86933	43.2719		1.5466	-0.09368	0.77321	0.91806		1.5466	0.24621	0.77299	-0.02508
3.86927	36.075	3.87347	43.1347		1.54827	-0.09878	0.77404	0.90833		1.54827	0.24073	0.77383	-0.02551
3.87347	35.4429	3.87767	42.7731		1.54993	-0.08977	0.77488	0.89977		1.54993	0.23825	0.77466	-0.02593
3.8776	34.7061	3.8818	42.2303		1.5516	-0.1061	0.77571	0.88714		1.5516	0.24043	0.77549	-0.02634
3.8818	33.8932	3.886	41.7787		1.55327	-0.08341	0.77654	0.87395		1.55327	0.25131	0.77633	-0.02674
3.88593	33.2148	3.89013	41.2359		1.55493	-0.08879	0.77738	0.86702		1.55493	0.26124	0.77716	-0.02712
3.89013	32.4025	3.89433	40.5648		1.5566	-0.0843	0.77821	0.84838		1.5566	0.26757	0.77799	-0.02747
3.89427	31.513	3.89847	39.723		1.55827	-0.08063	0.77904	0.83971		1.55827	0.27023	0.77883	-0.02781
3.89847	30.5811	3.90267	38.9701		1.55993	-0.08998	0.77988	0.83402		1.55993	0.26488	0.77966	-0.02812
3.9026	29.8137	3.9068	38.0113		1.5616	-0.07479	0.78071	0.82461		1.5616	0.27123	0.78049	-0.0284
3.9068	28.8861	3.911	37.0298		1.56327	-0.07798	0.78154	0.81358		1.56327	0.26914	0.78133	-0.02866
3.91093	27.9102	3.91513	36.0159		1.56493	-0.09044	0.78238	0.80205		1.56493	0.27769	0.78216	-0.02888
3.91513	26.9249	3.91933	35.0524		1.5666	-0.07294	0.78321	0.78954		1.5666	0.26886	0.78299	-0.02906
3.91927	26.1196	3.92347	33.9291		1.56827	-0.06147	0.78404	0.78165		1.56827	0.28854	0.78383	-0.02921
3.92347	25.1413	3.92767	32.9058		1.56993	-0.07924	0.78488	0.77722		1.56993	0.29583	0.78466	-0.02933
3.9276	24.1459	3.9318	31.5291		1.5716	-0.0761	0.78571	0.76942		1.5716	0.28098	0.78549	-0.0294
3.9318	23.1736	3.936	30.4687		1.57327	-0.08252	0.78654	0.76072		1.57327	0.25593	0.78633	-0.02944
3.93593	22.3953	3.94013	29.1362		1.57493	-0.06608	0.78738	0.75024		1.57493	0.2471	0.78716	-0.02943
3.94013	21.4288	3.94433	28.002		1.5766	-0.07953	0.78821	0.74295		1.5766	0.25956	0.78799	-0.02939
3.94427	20.4689	3.94847	26.8144		1.57827	-0.07912	0.78904	0.73052		1.57827	0.27224	0.78883	-0.0293
3.94847	19.5546	3.95267	25.5884		1.57993	-0.07442	0.78988	0.71994		1.57993	0.27049	0.78966	-0.02917
3.9526	18.8324	3.9568	24.4325		1.5816	-0.07915	0.79071	0.71059		1.5816	0.26507	0.79049	-0.02899
3.9568	17.921	3.961	23.2046		1.58327	-0.08483	0.79154	0.6976		1.58327	0.24166	0.79133	-0.02877
3.96093	17.0339	3.96513	22.1263		1.58493	-0.07657	0.79238	0.69156		1.58493	0.22158	0.79216	-0.02852
3.96513	16.2076	3.96933	21.0379		1.5866	-0.07115	0.79321	0.68168		1.5866	0.25702	0.79299	-0.02822
3.96927	15.5665	3.97347	19.7703		1.58827	-0.08256	0.79404	0.6696		1.58827	0.27738	0.79383	-0.02788
3.97347	14.7505	3.97767	18.8048		1.58993	-0.07422	0.79488	0.65604		1.58993	0.26242	0.79466	-0.0275
3.9776	13.9721	3.9818	17.6574		1.5916	-0.09329	0.79571	0.64781		1.5916	0.25585	0.79549	-0.02708
3.9818	13.2643	3.986	16.6335		1.59327	-0.08083	0.79654	0.63842		1.59327	0.25572	0.79633	-0.02663
3.98593	12.7299	3.99013	15.7576		1.59493	-0.06694	0.79738	0.63531		1.59493	0.28628	0.79716	-0.02615
3.99013	12.028	3.99433	14.7576		1.5966	-0.08676	0.79821	0.63304		1.5966	0.27503	0.79799	-0.02563
3.99427	11.3689	3.99847	13.7395		1.59827	-0.08725	0.79904	0.63079		1.59827	0.25564	0.79883	-0.02508
3.99847	10.781	4.00267	13.0132		1.59993	-0.09604	0.79988	0.6291		1.59993	0.2557	0.79966	-0.02451
4.0026	10.3493	4.0068	12.0941		1.6016	-0.10446	0.80071	0.62015		1.6016	0.26936	0.80049	-0.02392
4.0068	9.76276	4.011	11.4011		1.60327	-0.08633	0.80154	0.61671		1.60327	0.25543	0.80133	-0.02331
4.01093	9.21737	4.01513	10.7027		1.60493	-0.07613	0.80238	0.60554		1.60493	0.25083	0.80216	-0.02268
4.01513	8.73693	4.01933	9.97397		1.6066	-0.06729	0.80321	0.59484		1.6066	0.2538	0.80299	-0.02204
4.01927	8.39143	4.02347	9.25065		1.60827	-0.0569	0.80404	0.58514		1.60827	0.26397	0.80383	-0.0214
4.02347	7.91269	4.02767	8.69639		1.60993	-0.07421	0.80488	0.5783		1.60993	0.25013	0.80466	-0.02074
4.0276	7.47094	4.0318	8.05551		1.6116	-0.08543	0.80571	0.5718		1.6116	0.26688	0.80549	-0.02009
4.0318	7.08587	4.036	7.50638		1.61327	-0.07623	0.80654	0.56037		1.61327	0.27545	0.80633	-0.01945
4.03593	6.80711	4.04013	6.93706		1.61493	-0.07437	0.80738	0.55419		1.61493	0.27547	0.80716	-0.01881
4.04013	6.41557	4.04433	6.49752		1.6166	-0.06302	0.80821	0.55018		1.6166	0.24067	0.80799	-0.01819
4.04427	6.05768	4.04847	6.01229		1.61827	-0.05676	0.80904	0.5463		1.61827	0.25286	0.80883	-0.01758
4.04847	5.74916	4.05267	5.62469		1.61993	-0.0665	0.80988	0.54448		1.61993	0.25081	0.80966	-0.01699
4.0526	5.53408	4.0568	5.22391		1.6216	-0.06983	0.81071	0.53875		1.6216	0.22832	0.81049	-0.01643
4.0568	5.22685	4.061	4.88185		1.62327	-0.07245	0.81154	0.53422		1.62327	0.25076	0.81133	-0.01589
4.06093	4.94722	4.06513	4.4648		1.62493	-0.08916	0.81238	0.5294		1.62493	0.26831	0.81216	-0.01539
4.06513	4.70779	4.06933	4.16083		1.6266	-0.06553	0.81321	0.52336		1.6266	0.26197	0.81299	-0.01492
4.06927	4.54077	4.07347	3.78529		1.62827	-0.06447	0.81404	0.51437		1.62827	0.25467	0.81383	-0.01448
4.07347	4.2989	4.07767	3.55258		1.62993	-0.06678	0.81488	0.50585		1.62993	0.2592	0.81466	-0.01409
4.0776	4.07999	4.0818	3.27374		1.6316	-0.08086	0.81571	0.50126		1.6316	0.2551	0.81549	-0.01374
4.0818	3.89396	4.086	3.15299		1.63327	-0.09273	0.81654	0.49233		1.63327	0.25465	0.81633	-0.01343
4.08593	3.77031	4.09013	2.8162		1.63493	-0.07556	0.81738	0.48662		1.63493	0.24309	0.81716	-0.01317
4.09013	3.58569	4.09433	2.67637		1.6366	-0.08664	0.81821	0.47794		1.6366	0.24911	0.81799	-0.01295
4.09427	3.41812	4.09847	2.38784		1.63827	-0.07387	0.81904	0.46978		1.63827	0.24477	0.81883	-0.01278
4.09847	3.2755	4.10267	2.29143		1.63993	-0.09128	0.81988	0.46764		1.63993	0.24486	0.81966	-0.01266
4.1026	3.1778	4.1068	2.0418		1.6416	-0.10119	0.82071	0.45783		1.6416	0.23283	0.82049	-0.01258
4.1068	3.03099	4.111	1.94632		1.64327	-0.10467	0.82154	0.4544		1.64327	0.23618	0.82133	-0.01254
4.11093	2.8977	4.11513	1.75972		1.64493	-0.09752	0.82238	0.44542		1.64493	0.25923	0.82216	-0.01255
4.11513	2.78409	4.11933	1.73451		1.6466	-0.11381	0.82321	0.4405		1.6466	0.2482	0.82299	-0.0126
4.11927	2.70771	4.12347	1.48233		1.64827	-0.10262	0.82404	0.43514		1.64827	0.23793	0.82383	-0.0127
4.12347	2.5892	4.12767	1.42219		1.64993	-0.09713	0.82488	0.42904		1.64993	0.23246	0.82466	-0.01283
4.1276	2.47949	4.1318	1.26917		1.6516	-0.09433	0.82571	0.42412		1.6516	0.20631	0.82549	-0.01299
4.1318	2.38334	4.136	1.17133		1.65327	-0.08606	0.82654	0.41815		1.65327	0.22018	0.82633	-0.01319
4.13593	2.31527	4.14013	1.11136		1.65493	-0.10683	0.82738	0.4089		1.65493	0.22871	0.82716	-0.01341
4.14013	2.22123	4.14433	0.9554		1.6566	-0.1037	0.82821	0.40523		1.6566	0.23414	0.82799	-0.01367
4.14427	2.13509	4.14847	0.87991		1.65827	-0.0978	0.82904	0.39717		1.65827	0.20819	0.82883	-0.01394
4.14847	2.06086	4.15267	0.91447		1.65993	-0.08406	0.82988	0.39365		1.65993	0.2193	0.82966	-0.01424
4.1526	2.00799	4.1568	0.71284		1.6616	-0.07101	0.83071	0.39031		1.6616	0.22538	0.83049	-0.01455
4.1568	1.93013	4.161	0.7973		1.66327	-0.07493	0.83154	0.388		1.66327	0.22044	0.83133	-0.01487
4.16093	1.8587	4.16513	0.58592		1.66493	-0.09594	0.83238	0.38309		1.66493	0.24095	0.83216	-0.0152
4.16513	1.79679	4.16933	0.64498		1.6666	-0.08038	0.83321	0.38033		1.6666	0.26189	0.83299	-0.01554
4.16927	1.75304	4.17347	0.52669		1.66827	-0.09254	0.83404	0.37868		1.66827	0.25129	0.83383	-0.01588
4.17347	1.69313	4.17767	0.42731		1.66993	-0.09552	0.83488	0.37774		1.66993	0.23918	0.83466	-0.01621
4.1776	1.6392	4.1818	0.41675		1.6716	-0.08869	0.83571	0.37073		1.6716	0.23013	0.83549	-0.01655
4.1818	1.59377	4.186	0.42341		1.67327	-0.09433	0.83654	0.36338		1.67327	0.22044	0.83633	-0.01688
4.18593	1.56497	4.19013	0.32211		1.67493	-0.09374	0.83738	0.35392		1.67493	0.23028	0.83716	-0.0172
4.19013	1.51788	4.19433	0.3829		1.6766	-0.10689	0.83821	0.34764		1.6766	0.22011	0.83799	-0.01751
4.19427	1.47408	4.19847	0.27668		1.67827	-0.10475	0.83904	0.34148		1.67827	0.2088	0.83883	-0.01781
4.19847	1.43553	4.20267	0.25106		1.67993	-0.10825	0.83988	0.33799		1.67993	0.21733	0.83966	-0.01809
4.2026	1.40709	4.2068	0.19174		1.6816	-0.1109	0.84071	0.33743		1.6816	0.20343	0.84049	-0.01836
4.2068	1.36852	4.211	0.20037		1.68327	-0.10025	0.84154	0.33831		1.68327	0.20453	0.84133	-0.01862
4.21093	1.33348	4.21513	0.15648		1.68493	-0.08453	0.84238	0.33427		1.68493	0.20272	0.84216	-0.01886
4.21513	1.30358	4.21933	0.14632		1.6866	-0.08242	0.84321	0.33484		1.6866	0.24646	0.84299	-0.01908
4.21927	1.28604	4.22347	0.09529		1.68827	-0.08906	0.84404	0.33177		1.68827	0.21824	0.84383	-0.01929
4.22347	1.25728	4.22767	0.02357		1.68993	-0.0767	0.84488	0.33842		1.68993	0.21899	0.84466	-0.01949
4.2276	1.23007	4.2318	0.03029		1.6916	-0.0886	0.84571	0.34174		1.6916	0.24414	0.84549	-0.01967
4.2318	1.20578	4.236	0.04568		1.69327	-0.10989	0.84654	0.33904		1.69327	0.24814	0.84633	-0.01984
4.23593	1.18681	4.24013	-0.00281		1.69493	-0.10278	0.84738	0.33676		1.69493	0.26399	0.84716	-0.02
4.24013	1.15854	4.24433	0.03731		1.6966	-0.11065	0.84821	0.33446		1.6966	0.27131	0.84799	-0.02015
4.24427	1.13172	4.24847	0.00348		1.69827	-0.08763	0.84904	0.33361		1.69827	0.26221	0.84883	-0.02029
4.24847	1.1074	4.25267	-0.02884		1.69993	-0.11011	0.84988	0.33077		1.69993	0.23373	0.84966	-0.02043
4.2526	1.09011	4.2568	-0.06196		1.7016	-0.09958	0.85071	0.33062		1.7016	0.23692	0.85049	-0.02057
4.2568	1.06759	4.261	0.02566		1.70327	-0.09328	0.85154	0.3223		1.70327	0.22369	0.85133	-0.0207
4.26093	1.04628	4.26513	-0.07293		1.70493	-0.09299	0.85238	0.3268		1.70493	0.22945	0.85216	-0.02083
4.26513	1.02714	4.26933	-0.03286		1.7066	-0.09203	0.85321	0.32413		1.7066	0.22995	0.85299	-0.02096
4.26927	1.01109	4.27347	-0.09496		1.70827	-0.08987	0.85404	0.32003		1.70827	0.23892	0.85383	-0.0211
4.27347	0.99082	4.27767	-0.00495		1.70993	-0.09515	0.85488	0.31903		1.70993	0.22762	0.85466	-0.02124
4.2776	0.97263	4.2818	-0.03577		1.7116	-0.08467	0.85571	0.31585		1.7116	0.24702	0.85549	-0.02139
4.2818	0.95725	4.286	-0.05223		1.71327	-0.07413	0.85654	0.3155		1.71327	0.2378	0.85633	-0.02154
4.28593	0.9508	4.29013	-0.08539		1.71493	-0.08126	0.85738	0.31287		1.71493	0.22476	0.85716	-0.02171
4.29013	0.93781	4.29433	0.02116		1.7166	-0.08532	0.85821	0.31123		1.7166	0.23396	0.85799	-0.02188
4.29427	0.92461	4.29847	-0.00887		1.71827	-0.07495	0.85904	0.30694		1.71827	0.23193	0.85883	-0.02206
4.29847	0.91192	4.30267	-0.06109		1.71993	-0.08304	0.85988	0.30474		1.71993	0.20359	0.85966	-0.02226
4.3026	0.90087	4.3068	-0.10467		1.7216	-0.09986	0.86071	0.30359		1.7216	0.21197	0.86049	-0.02246
4.3068	0.8873	4.311	-0.02113		1.72327	-0.08841	0.86154	0.29746		1.72327	0.24486	0.86133	-0.02268
4.31093	0.87472	4.31513	-0.08327		1.72493	-0.09236	0.86238	0.2964		1.72493	0.22716	0.86216	-0.0229
4.31513	0.86375	4.31933	0.01505		1.7266	-0.10019	0.86321	0.2983		1.7266	0.24872	0.86299	-0.02314
4.31927	0.85674	4.32347	-0.00584		1.72827	-0.08422	0.86404	0.29521		1.72827	0.215	0.86383	-0.02338
4.32347	0.84343	4.32767	0.0713		1.72993	-0.08804	0.86488	0.28962		1.72993	0.21475	0.86466	-0.02363
4.3276	0.82991	4.3318	0.03606		1.7316	-0.10672	0.86571	0.28726		1.7316	0.19909	0.86549	-0.02389
4.3318	0.81665	4.336	0.01851		1.73327	-0.09827	0.86654	0.28188		1.73327	0.20112	0.86633	-0.02416
4.33593	0.80443	4.34013	0.1264		1.73493	-0.09267	0.86738	0.27675		1.73493	0.2141	0.86716	-0.02442
4.34013	0.79178	4.34433	0.0875		1.7366	-0.08712	0.86821	0.27228		1.7366	0.22558	0.86799	-0.02469
4.34427	0.78016	4.34847	0.1268		1.73827	-0.08221	0.86904	0.26909		1.73827	0.22119	0.86883	-0.02497
4.34847	0.77	4.35267	0.13825		1.73993	-0.0795	0.86988	0.26968		1.73993	0.23031	0.86966	-0.02524
4.3526	0.7637	4.3568	0.06406		1.7416	-0.08751	0.87071	0.27137		1.7416	0.22583	0.87049	-0.02551
4.3568	0.75364	4.361	0.09174		1.74327	-0.10394	0.87154	0.27031		1.74327	0.23879	0.87133	-0.02578
4.36093	0.74371	4.36513	0.11752		1.74493	-0.09324	0.87238	0.26413		1.74493	0.19528	0.87216	-0.02604
4.36513	0.73429	4.36933	0.18829		1.7466	-0.0902	0.87321	0.26227		1.7466	0.20318	0.87299	-0.0263
4.36927	0.72451	4.37347	0.09824		1.74827	-0.0952	0.87404	0.25792		1.74827	0.20863	0.87383	-0.02655
4.37347	0.71663	4.37767	0.1388		1.74993	-0.10312	0.87488	0.25516		1.74993	0.20863	0.87466	-0.02679
4.3776	0.71095	4.3818	0.04385		1.7516	-0.08676	0.87571	0.25463		1.7516	0.20645	0.87549	-0.02702
4.3818	0.70781	4.386	0.10905		1.75327	-0.07897	0.87654	0.26087		1.75327	0.21308	0.87633	-0.02725
4.38593	0.70685	4.39013	0.14969		1.75493	-0.08351	0.87738	0.26015		1.75493	0.23454	0.87716	-0.02747
4.39013	0.70137	4.39433	0.17148		1.7566	-0.09372	0.87821	0.25449		1.7566	0.22657	0.87799	-0.02767
4.39427	0.69685	4.39847	0.05351		1.75827	-0.09965	0.87904	0.25118		1.75827	0.19936	0.87883	-0.02787
4.39847	0.69338	4.40267	0.18338		1.75993	-0.11098	0.87988	0.24686		1.75993	0.21214	0.87966	-0.02806
4.4026	0.69501	4.4068	0.17725		1.7616	-0.10025	0.88071	0.23786		1.7616	0.23004	0.88049	-0.02825
4.4068	0.6955	4.411	0.18873		1.76327	-0.06735	0.88154	0.23509		1.76327	0.21184	0.88133	-0.02843
4.41093	0.69548	4.41513	0.20446		1.76493	-0.10068	0.88238	0.23646		1.76493	0.1922	0.88216	-0.0286
4.41513	0.69518	4.41933	0.19024		1.7666	-0.11209	0.88321	0.23242		1.7666	0.17065	0.88299	-0.02877
4.41927	0.69664	4.42347	0.13073		1.76827	-0.09515	0.88404	0.23122		1.76827	0.20152	0.88383	-0.02894
4.42347	0.69491	4.42767	0.07497		1.76993	-0.09752	0.88488	0.22916		1.76993	0.20694	0.88466	-0.0291
4.4276	0.69195	4.4318	0.04328		1.7716	-0.07057	0.88571	0.22349		1.7716	0.19788	0.88549	-0.02927
4.4318	0.688	4.436	0.13066		1.77327	-0.08142	0.88654	0.22175		1.77327	0.20069	0.88633	-0.02945
4.43593	0.68017	4.44013	-0.06699		1.77493	-0.08324	0.88738	0.22499		1.77493	0.22371	0.88716	-0.02963
4.44013	0.67279	4.44433	0.0329		1.7766	-0.09323	0.88821	0.23129		1.7766	0.2146	0.88799	-0.02982
4.44427	0.66626	4.44847	-0.02052		1.77827	-0.10799	0.88904	0.23459		1.77827	0.1997	0.88883	-0.03002
4.44847	0.66069	4.45267	0.06417		1.77993	-0.09166	0.88988	0.2395		1.77993	0.20593	0.88966	-0.03023
4.4526	0.65416	4.4568	-0.01452		1.7816	-0.09731	0.89071	0.2415		1.7816	0.18333	0.89049	-0.03046
4.4568	0.64681	4.461	-0.00701		1.78327	-0.0848	0.89154	0.24202		1.78327	0.20786	0.89133	-0.03071
4.46093	0.64054	4.46513	-0.01928		1.78493	-0.08161	0.89238	0.24443		1.78493	0.20063	0.89216	-0.03097
4.46513	0.63529	4.46933	-0.03146		1.7866	-0.09422	0.89321	0.24621		1.7866	0.20605	0.89299	-0.03126
4.46927	0.63361	4.47347	-0.088		1.78827	-0.08492	0.89404	0.24922		1.78827	0.22168	0.89383	-0.03158
4.47347	0.63354	4.47767	-0.13477		1.78993	-0.08163	0.89488	0.2477		1.78993	0.19404	0.89466	-0.03192
4.4776	0.63393	4.4818	-0.15724		1.7916	-0.09502	0.89571	0.24635		1.7916	0.17608	0.89549	-0.03228
4.4818	0.63488	4.486	-0.06535		1.79327	-0.0873	0.89654	0.24661		1.79327	0.19335	0.89633	-0.03268
4.48593	0.63646	4.49013	-0.07514		1.79493	-0.09294	0.89738	0.24803		1.79493	0.19015	0.89716	-0.0331
4.49013	0.63984	4.49433	-0.04307		1.7966	-0.08925	0.89821	0.24683		1.7966	0.17328	0.89799	-0.03355
4.49427	0.64446	4.49847	-0.04768		1.79827	-0.09332	0.89904	0.24866		1.79827	0.16563	0.89883	-0.03404
4.49847	0.65043	4.50267	-0.06204		1.79993	-0.10095	0.89988	0.24715		1.79993	0.1748	0.89966	-0.03455
4.5026	0.65513	4.5068	-0.14891		1.8016	-0.09682	0.90071	0.24621		1.8016	0.20546	0.90049	-0.0351
4.5068	0.65679	4.511	-0.18044		1.80327	-0.11821	0.90154	0.24913		1.80327	0.18452	0.90133	-0.03567
4.51093	0.65922	4.51513	-0.15704		1.80493	-0.09404	0.90238	0.24944		1.80493	0.18214	0.90216	-0.03627
4.51513	0.66229	4.51933	-0.17769		1.8066	-0.08698	0.90321	0.24971		1.8066	0.18711	0.90299	-0.0369
4.51927	0.67158	4.52347	-0.1516		1.80827	-0.10025	0.90404	0.24795		1.80827	0.17701	0.90383	-0.03756
4.52347	0.67593	4.52767	-0.10498		1.80993	-0.09749	0.90488	0.247		1.80993	0.17044	0.90466	-0.03825
4.5276	0.67715	4.5318	-0.19652		1.8116	-0.09387	0.90571	0.24343		1.8116	0.16545	0.90549	-0.03896
4.5318	0.67528	4.536	-0.18301		1.81327	-0.10748	0.90654	0.24036		1.81327	0.17766	0.90633	-0.03969
4.53593	0.67385	4.54013	-0.25586		1.81493	-0.08665	0.90738	0.23839		1.81493	0.1766	0.90716	-0.04043
4.54013	0.67239	4.54433	-0.17459		1.8166	-0.1006	0.90821	0.23922		1.8166	0.18194	0.90799	-0.0412
4.54427	0.66807	4.54847	-0.22552		1.81827	-0.10511	0.90904	0.23548		1.81827	0.19201	0.90883	-0.04198
4.54847	0.66117	4.55267	-0.21251		1.81993	-0.10455	0.90988	0.2328		1.81993	0.18997	0.90966	-0.04278
4.5526	0.65242	4.5568	-0.1961		1.8216	-0.08576	0.91071	0.22915		1.8216	0.18551	0.91049	-0.04358
4.5568	0.64447	4.561	-0.22655		1.82327	-0.09398	0.91154	0.23362		1.82327	0.19574	0.91133	-0.0444
4.56093	0.63566	4.56513	-0.26045		1.82493	-0.10597	0.91238	0.22894		1.82493	0.18175	0.91216	-0.04521
4.56513	0.62637	4.56933	-0.12527		1.8266	-0.10663	0.91321	0.2292		1.8266	0.16418	0.91299	-0.04603
4.56927	0.61954	4.57347	-0.06387		1.82827	-0.11771	0.91404	0.22457		1.82827	0.17467	0.91383	-0.04685
4.57347	0.60793	4.57767	-0.09746		1.82993	-0.11118	0.91488	0.22849		1.82993	0.20684	0.91466	-0.04767
4.5776	0.59452	4.5818	0.03535		1.8316	-0.10753	0.91571	0.22945		1.8316	0.21484	0.91549	-0.04848
4.5818	0.57968	4.586	0.11763		1.83327	-0.11889	0.91654	0.22559		1.83327	0.19806	0.91633	-0.04928
4.58593	0.56385	4.59013	0.16069		1.83493	-0.11394	0.91738	0.22286		1.83493	0.18971	0.91716	-0.05008
4.59013	0.54735	4.59433	0.26456		1.8366	-0.11955	0.91821	0.22505		1.8366	0.19846	0.91799	-0.05086
4.59427	0.53053	4.59847	0.23114		1.83827	-0.13016	0.91904	0.22186		1.83827	0.17768	0.91883	-0.05162
4.59847	0.51378	4.60267	0.45408		1.83993	-0.11661	0.91988	0.22156		1.83993	0.20457	0.91966	-0.05237
4.6026	0.49814	4.6068	0.50127		1.8416	-0.11685	0.92071	0.21953		1.8416	0.18716	0.92049	-0.0531
4.6068	0.48715	4.611	0.79318		1.84327	-0.12765	0.92154	0.21535		1.84327	0.17896	0.92133	-0.05381
4.61093	0.47855	4.61513	0.99269		1.84493	-0.13216	0.92238	0.21274		1.84493	0.16704	0.92216	-0.0545
4.61513	0.47286	4.61933	1.11934		1.8466	-0.11954	0.92321	0.21408		1.8466	0.14758	0.92299	-0.05516
4.61927	0.47169	4.62347	1.38747		1.84827	-0.11803	0.92404	0.21316		1.84827	0.17463	0.92383	-0.0558
4.62347	0.46542	4.62767	1.6927		1.84993	-0.113	0.92488	0.21365		1.84993	0.16787	0.92466	-0.05642
4.6276	0.46008	4.6318	2.00374		1.8516	-0.09831	0.92571	0.21297		1.8516	0.1799	0.92549	-0.057
4.6318	0.45602	4.636	2.4091		1.85327	-0.1102	0.92654	0.20844		1.85327	0.15713	0.92633	-0.05756
4.63593	0.45387	4.64013	2.82794		1.85493	-0.10173	0.92738	0.20752		1.85493	0.16394	0.92716	-0.05809
4.64013	0.44824	4.64433	3.22902		1.8566	-0.11077	0.92821	0.20416		1.8566	0.15653	0.92799	-0.05859
4.64427	0.44286	4.64847	3.86322		1.85827	-0.1043	0.92904	0.20462		1.85827	0.16231	0.92883	-0.05905
4.64847	0.43795	4.65267	4.44033		1.85993	-0.10933	0.92988	0.20452		1.85993	0.14837	0.92966	-0.05949
4.6526	0.43385	4.6568	5.02364		1.8616	-0.08613	0.93071	0.20617		1.8616	0.17976	0.93049	-0.05989
4.6568	0.42986	4.661	5.78457		1.86327	-0.12596	0.93154	0.21015		1.86327	0.1861	0.93133	-0.06027
4.66093	0.42665	4.66513	6.47546		1.86493	-0.12061	0.93238	0.21722		1.86493	0.19141	0.93216	-0.0606
4.66513	0.4244	4.66933	7.35389		1.8666	-0.11283	0.93321	0.21565		1.8666	0.19473	0.93299	-0.06091
4.66927	0.42229	4.67347	8.31434		1.86827	-0.10525	0.93404	0.21148		1.86827	0.1854	0.93383	-0.06118
4.67347	0.41815	4.67767	9.22339		1.86993	-0.11066	0.93488	0.21619		1.86993	0.15934	0.93466	-0.06142
4.6776	0.41461	4.6818	10.373		1.8716	-0.10413	0.93571	0.22262		1.8716	0.15478	0.93549	-0.06163
4.6818	0.41172	4.686	11.5151		1.87327	-0.10375	0.93654	0.22528		1.87327	0.17279	0.93633	-0.06179
4.68593	0.40658	4.69013	12.8056		1.87493	-0.13121	0.93738	0.22816		1.87493	0.15529	0.93716	-0.06193
4.69013	0.40343	4.69433	14.1984		1.8766	-0.12394	0.93821	0.22773		1.8766	0.16562	0.93799	-0.06203
4.69427	0.40227	4.69847	15.5778		1.87827	-0.10421	0.93904	0.23044		1.87827	0.18215	0.93883	-0.06209
4.69847	0.40302	4.70267	17.1982		1.87993	-0.11757	0.93988	0.22864		1.87993	0.17494	0.93966	-0.06212
4.7026	0.40274	4.7068	18.7299		1.8816	-0.08198	0.94071	0.23235		1.8816	0.16897	0.94049	-0.06212
4.7068	0.40454	4.711	20.4086		1.88327	-0.09409	0.94154	0.23583		1.88327	0.16288	0.94133	-0.06208
4.71093	0.40887	4.71513	22.2151		1.88493	-0.11032	0.94238	0.23798		1.88493	0.17242	0.94216	-0.062
4.71513	0.41552	4.71933	24.1155		1.8866	-0.11174	0.94321	0.23944		1.8866	0.16148	0.94299	-0.06189
4.71927	0.41888	4.72347	26.0293		1.88827	-0.10672	0.94404	0.23973		1.88827	0.15655	0.94383	-0.06174
4.72347	0.42496	4.72767	28.0162		1.88993	-0.11076	0.94488	0.24047		1.88993	0.15883	0.94466	-0.06156
4.7276	0.4344	4.7318	29.97		1.8916	-0.12351	0.94571	0.23626		1.8916	0.14835	0.94549	-0.06134
4.7318	0.44673	4.736	32.2001		1.89327	-0.10332	0.94654	0.23847		1.89327	0.17384	0.94633	-0.06109
4.73593	0.4574	4.74013	34.3675		1.89493	-0.08974	0.94738	0.24156		1.89493	0.15771	0.94716	-0.0608
4.74013	0.47143	4.74433	36.4859		1.8966	-0.10195	0.94821	0.2389		1.8966	0.15075	0.94799	-0.06048
4.74427	0.48849	4.74847	38.7172		1.89827	-0.11407	0.94904	0.23684		1.89827	0.13875	0.94883	-0.06013
4.74847	0.50793	4.75267	40.9308		1.89993	-0.11697	0.94988	0.23542		1.89993	0.15746	0.94966	-0.05974
4.7526	0.52257	4.7568	43.1553		1.9016	-0.12663	0.95071	0.22931		1.9016	0.15864	0.95049	-0.05932
4.7568	0.54109	4.761	45.452		1.90327	-0.12281	0.95154	0.2251		1.90327	0.13441	0.95133	-0.05887
4.76093	0.56271	4.76513	47.6388		1.90493	-0.10212	0.95238	0.22397		1.90493	0.11132	0.95216	-0.05839
4.76513	0.58652	4.76933	49.8627		1.9066	-0.11014	0.95321	0.22883		1.9066	0.11932	0.95299	-0.05788
4.76927	0.60483	4.77347	52.0804		1.90827	-0.11716	0.95404	0.22827		1.90827	0.12745	0.95383	-0.05734
4.77347	0.62816	4.77767	54.1955		1.90993	-0.10933	0.95488	0.22822		1.90993	0.12917	0.95466	-0.05678
4.7776	0.65434	4.7818	56.3824		1.9116	-0.09157	0.95571	0.23187		1.9116	0.1348	0.95549	-0.05619
4.7818	0.68224	4.786	58.3524		1.91327	-0.09396	0.95654	0.23168		1.91327	0.1507	0.95633	-0.05557
4.78593	0.70369	4.79013	60.4536		1.91493	-0.12849	0.95738	0.24021		1.91493	0.17477	0.95716	-0.05493
4.79013	0.73219	4.79433	62.3427		1.9166	-0.104	0.95821	0.24641		1.9166	0.1671	0.95799	-0.05427
4.79427	0.76352	4.79847	64.1602		1.91827	-0.11641	0.95904	0.24293		1.91827	0.16411	0.95883	-0.05359
4.79847	0.79637	4.80267	66.1039		1.91993	-0.11728	0.95988	0.23998		1.91993	0.15518	0.95966	-0.0529
4.8026	0.81829	4.8068	67.7108		1.9216	-0.12303	0.96071	0.23406		1.9216	0.15223	0.96049	-0.05218
4.8068	0.84851	4.811	69.5302		1.92327	-0.10958	0.96154	0.23135		1.92327	0.13918	0.96133	-0.05146
4.81093	0.88254	4.81513	71.1106		1.92493	-0.10543	0.96238	0.2334		1.92493	0.13201	0.96216	-0.05072
4.81513	0.91876	4.81933	72.668		1.9266	-0.12083	0.96321	0.23273		1.9266	0.13	0.96299	-0.04997
4.81927	0.94313	4.82347	74.053		1.92827	-0.10431	0.96404	0.23264		1.92827	0.10676	0.96383	-0.04921
4.82347	0.98018	4.82767	75.469		1.92993	-0.10985	0.96488	0.23578		1.92993	0.14636	0.96466	-0.04844
4.8276	1.02259	4.8318	76.788		1.9316	-0.10913	0.96571	0.2382		1.9316	0.12713	0.96549	-0.04767
4.8318	1.06845	4.836	77.9272		1.93327	-0.11558	0.96654	0.24198		1.93327	0.14983	0.96633	-0.0469
4.83593	1.09647	4.84013	78.9693		1.93493	-0.11246	0.96738	0.24682		1.93493	0.14974	0.96716	-0.04613
4.84013	1.13907	4.84433	80.1082		1.9366	-0.10505	0.96821	0.25359		1.9366	0.12299	0.96799	-0.04535
4.84427	1.18967	4.84847	81.0794		1.93827	-0.10237	0.96904	0.2525		1.93827	0.13195	0.96883	-0.04458
4.84847	1.24575	4.85267	82.0093		1.93993	-0.10513	0.96988	0.26027		1.93993	0.15412	0.96966	-0.04382
4.8526	1.28556	4.8568	82.8629		1.9416	-0.09684	0.97071	0.26686		1.9416	0.14922	0.97049	-0.04306
4.8568	1.34436	4.861	83.6408		1.94327	-0.09921	0.97154	0.26841		1.94327	0.13466	0.97133	-0.04232
4.86093	1.41262	4.86513	84.2726		1.94493	-0.09404	0.97238	0.26754		1.94493	0.14019	0.97216	-0.04158
4.86513	1.48733	4.86933	84.8218		1.9466	-0.11387	0.97321	0.26761		1.9466	0.14163	0.97299	-0.04085
4.86927	1.53241	4.87347	85.404		1.94827	-0.11643	0.97404	0.26414		1.94827	0.13494	0.97383	-0.04014
4.87347	1.60312	4.87767	85.9561		1.94993	-0.11427	0.97488	0.26693		1.94993	0.11666	0.97466	-0.03945
4.8776	1.6886	4.8818	86.3357		1.9516	-0.12155	0.97571	0.27368		1.9516	0.11562	0.97549	-0.03877
4.8818	1.78482	4.886	86.7082		1.95327	-0.12412	0.97654	0.27227		1.95327	0.11879	0.97633	-0.03811
4.88593	1.84012	4.89013	87.0589		1.95493	-0.13043	0.97738	0.27033		1.95493	0.15391	0.97716	-0.03748
4.89013	1.93024	4.89433	87.2405		1.9566	-0.12151	0.97821	0.2718		1.9566	0.13134	0.97799	-0.03686
4.89427	2.04247	4.89847	87.3393		1.95827	-0.12175	0.97904	0.2732		1.95827	0.13191	0.97883	-0.03627
4.89847	2.17117	4.90267	87.5593		1.95993	-0.12569	0.97988	0.27886		1.95993	0.13183	0.97966	-0.03571
4.9026	2.24068	4.9068	87.5628		1.9616	-0.11767	0.98071	0.27315		1.9616	0.13435	0.98049	-0.03517
4.9068	2.36387	4.911	87.5295		1.96327	-0.13244	0.98154	0.27142		1.96327	0.13108	0.98133	-0.03466
4.91093	2.5216	4.91513	87.5089		1.96493	-0.12942	0.98238	0.27375		1.96493	0.10821	0.98216	-0.03418
4.91513	2.70589	4.91933	87.4192		1.9666	-0.12079	0.98321	0.27146		1.9666	0.12806	0.98299	-0.03373
4.91927	2.80529	4.92347	87.1965		1.96827	-0.11331	0.98404	0.26828		1.96827	0.12874	0.98383	-0.03331
4.92347	2.98087	4.92767	87.049		1.96993	-0.11832	0.98488	0.27414		1.96993	0.1295	0.98466	-0.03293
4.9276	3.20865	4.9318	86.8339		1.9716	-0.10322	0.98571	0.27386		1.9716	0.11475	0.98549	-0.03258
4.9318	3.47705	4.936	86.5024		1.97327	-0.1178	0.98654	0.27121		1.97327	0.131	0.98633	-0.03226
4.93593	3.63998	4.94013	86.1201		1.97493	-0.12777	0.98738	0.27089		1.97493	0.11953	0.98716	-0.03198
4.94013	3.91052	4.94433	85.7179		1.9766	-0.12588	0.98821	0.27428		1.9766	0.13617	0.98799	-0.03174
4.94427	4.25315	4.94847	85.2363		1.97827	-0.09668	0.98904	0.27663		1.97827	0.12103	0.98883	-0.03153
4.94847	4.65174	4.95267	84.7788		1.97993	-0.0911	0.98988	0.28202		1.97993	0.11457	0.98966	-0.03136
4.9526	4.91227	4.9568	84.1862		1.9816	-0.10182	0.99071	0.28746		1.9816	0.12196	0.99049	-0.03123
4.9568	5.30615	4.961	83.6035		1.98327	-0.12455	0.99154	0.28603		1.98327	0.13838	0.99133	-0.03114
4.96093	5.79173	4.96513	83.0178		1.98493	-0.11732	0.99238	0.28777		1.98493	0.14006	0.99216	-0.03108
4.96513	6.34662	4.96933	82.3617		1.9866	-0.12735	0.99321	0.2932		1.9866	0.13748	0.99299	-0.03106
4.96927	6.72852	4.97347	81.6574		1.98827	-0.10964	0.99404	0.29674		1.98827	0.14559	0.99383	-0.03108
4.97347	7.2843	4.97767	80.7359		1.98993	-0.11634	0.99488	0.30302		1.98993	0.1591	0.99466	-0.03113
4.9776	7.95111	4.9818	79.8991		1.9916	-0.11901	0.99571	0.3018		1.9916	0.11012	0.99549	-0.03122
4.9818	8.69917	4.986	79.1112		1.99327	-0.11084	0.99654	0.30342		1.99327	0.11563	0.99633	-0.03134
4.98593	9.24532	4.99013	78.006		1.99493	-0.09696	0.99738	0.30527		1.99493	0.12302	0.99716	-0.0315
4.99013	9.99947	4.99433	77.0079		1.9966	-0.11024	0.99821	0.31152		1.9966	0.11637	0.99799	-0.03169
4.99427	10.8761	4.99847	75.958		1.99827	-0.09651	0.99904	0.31464		1.99827	0.1154	0.99883	-0.03191
4.99847	11.8373	5.00267	74.8698		1.99993	-0.10558	0.99988	0.31695		1.99993	0.11437	0.99966	-0.03215
5.0026	12.5571	5.0068	73.7794		2.0016	-0.12629	1.00071	0.31872		2.0016	0.11972	1.00049	-0.03242
5.0068	13.5211	5.011	72.5941		2.00327	-0.1364	1.00154	0.32229		2.00327	0.13622	1.00133	-0.03272
5.01093	14.6129	5.01513	71.2792		2.00493	-0.15298	1.00238	0.32553		2.00493	0.12385	1.00216	-0.03303
5.01513	15.786	5.01933	70.0631		2.0066	-0.13583	1.00321	0.33125		2.0066	0.14277	1.00299	-0.03337
5.01927	16.6856	5.02347	68.7501		2.00827	-0.14016	1.00404	0.33656		2.00827	0.1087	1.00383	-0.03372
5.02347	17.868	5.02767	67.4064		2.00993	-0.1269	1.00488	0.33912		2.00993	0.13209	1.00466	-0.03409
5.0276	19.1751	5.0318	65.9994		2.0116	-0.1107	1.00571	0.34473		2.0116	0.15155	1.00549	-0.03446
5.0318	20.5524	5.036	64.543		2.01327	-0.13052	1.00654	0.34957		2.01327	0.12104	1.00633	-0.03484
5.03593	21.6362	5.04013	63.0083		2.01493	-0.12934	1.00738	0.35721		2.01493	0.11449	1.00716	-0.03523
5.04013	23.0222	5.04433	61.6409		2.0166	-0.13265	1.00821	0.36311		2.0166	0.12493	1.00799	-0.03562
5.04427	24.5145	5.04847	60.0588		2.01827	-0.13099	1.00904	0.36379		2.01827	0.13716	1.00883	-0.036
5.04847	26.0513	5.05267	58.4822		2.01993	-0.13373	1.00988	0.36409		2.01993	0.12308	1.00966	-0.03638
5.0526	27.2749	5.0568	56.8544		2.0216	-0.13866	1.01071	0.36359		2.0216	0.12508	1.01049	-0.03675
5.0568	28.8207	5.061	55.27		2.02327	-0.12619	1.01154	0.36801		2.02327	0.12461	1.01133	-0.03711
5.06093	30.4446	5.06513	53.6452		2.02493	-0.12182	1.01238	0.37824		2.02493	0.1177	1.01216	-0.03746
5.06513	32.0803	5.06933	52.0233		2.0266	-0.12934	1.01321	0.38453		2.0266	0.12025	1.01299	-0.03779
5.06927	33.3955	5.07347	50.4399		2.02827	-0.13991	1.01404	0.38604		2.02827	0.14414	1.01383	-0.0381
5.07347	35.0398	5.07767	48.7155		2.02993	-0.14	1.01488	0.3898		2.02993	0.11084	1.01466	-0.03839
5.0776	36.7252	5.0818	47.0936		2.0316	-0.12109	1.01571	0.39383		2.0316	0.12476	1.01549	-0.03866
5.0818	38.3836	5.086	45.4534		2.03327	-0.1499	1.01654	0.39876		2.03327	0.1471	1.01633	-0.03891
5.08593	39.7321	5.09013	43.8467		2.03493	-0.12637	1.01738	0.40125		2.03493	0.13235	1.01716	-0.03912
5.09013	41.3939	5.09433	42.2387		2.0366	-0.11952	1.01821	0.40609		2.0366	0.12002	1.01799	-0.03931
5.09427	43.0492	5.09847	40.6252		2.03827	-0.12286	1.01904	0.41533		2.03827	0.12855	1.01883	-0.03948
5.09847	44.6313	5.10267	39.0196		2.03993	-0.1124	1.01988	0.42152		2.03993	0.12625	1.01966	-0.03961
5.1026	45.8984	5.1068	37.4485		2.0416	-0.13598	1.02071	0.42349		2.0416	0.11385	1.02049	-0.03972
5.1068	47.4696	5.111	35.9652		2.04327	-0.11368	1.02154	0.42735		2.04327	0.13138	1.02133	-0.03979
5.11093	48.9948	5.11513	34.4137		2.04493	-0.1228	1.02238	0.42698		2.04493	0.13449	1.02216	-0.03984
5.11513	50.4118	5.11933	32.8474		2.0466	-0.12142	1.02321	0.42943		2.0466	0.10481	1.02299	-0.03986
5.11927	51.5458	5.12347	31.402		2.04827	-0.12558	1.02404	0.42618		2.04827	0.10996	1.02383	-0.03986
5.12347	52.9592	5.12767	29.9998		2.04993	-0.14549	1.02488	0.43389		2.04993	0.10314	1.02466	-0.03983
5.1276	54.2896	5.1318	28.6152		2.0516	-0.13728	1.02571	0.44247		2.0516	0.09778	1.02549	-0.03977
5.1318	55.4827	5.136	27.2073		2.05327	-0.1376	1.02654	0.44858		2.05327	0.12956	1.02633	-0.03969
5.13593	56.4416	5.14013	25.9223		2.05493	-0.14064	1.02738	0.44831		2.05493	0.13772	1.02716	-0.0396
5.14013	57.6352	5.14433	24.6467		2.0566	-0.12831	1.02821	0.44626		2.0566	0.14946	1.02799	-0.03948
5.14427	58.7109	5.14847	23.4028		2.05827	-0.13131	1.02904	0.4489		2.05827	0.12505	1.02883	-0.03935
5.14847	59.6248	5.15267	22.1881		2.05993	-0.11077	1.02988	0.4526		2.05993	0.11944	1.02966	-0.03921
5.1526	60.3489	5.1568	21.1361		2.0616	-0.11258	1.03071	0.46046		2.0616	0.12883	1.03049	-0.03905
5.1568	61.2594	5.161	19.9477		2.06327	-0.11904	1.03154	0.46408		2.06327	0.12048	1.03133	-0.03889
5.16093	62.0284	5.16513	18.9334		2.06493	-0.13245	1.03238	0.46575		2.06493	0.12597	1.03216	-0.03871
5.16513	62.6244	5.16933	17.9909		2.0666	-0.13352	1.03321	0.4734		2.0666	0.12091	1.03299	-0.03854
5.16927	63.0864	5.17347	17.0847		2.06827	-0.1436	1.03404	0.48189		2.06827	0.12844	1.03383	-0.03836
5.17347	63.6781	5.17767	16.1562		2.06993	-0.12258	1.03488	0.48456		2.06993	0.10923	1.03466	-0.03819
5.1776	64.1152	5.1818	15.2936		2.0716	-0.11825	1.03571	0.48709		2.0716	0.11647	1.03549	-0.03801
5.1818	64.3795	5.186	14.5314		2.07327	-0.10835	1.03654	0.49908		2.07327	0.11336	1.03633	-0.03784
5.18593	64.5739	5.19013	13.8226		2.07493	-0.1103	1.03738	0.50282		2.07493	0.1081	1.03716	-0.03768
5.19013	64.8253	5.19433	13.1647		2.0766	-0.10801	1.03821	0.5082		2.0766	0.11584	1.03799	-0.03752
5.19427	64.9139	5.19847	12.4968		2.07827	-0.10922	1.03904	0.51719		2.07827	0.13221	1.03883	-0.03737
5.19847	64.8348	5.20267	11.7968		2.07993	-0.10625	1.03988	0.51638		2.07993	0.14383	1.03966	-0.03723
5.2026	64.7449	5.2068	11.2267		2.0816	-0.10856	1.04071	0.52543		2.0816	0.11253	1.04049	-0.03711
5.2068	64.6662	5.211	10.7549		2.08327	-0.11387	1.04154	0.52663		2.08327	0.11458	1.04133	-0.03699
5.21093	64.4314	5.21513	10.3191		2.08493	-0.12642	1.04238	0.52525		2.08493	0.09253	1.04216	-0.03688
5.21513	64.0491	5.21933	9.8154		2.0866	-0.11903	1.04321	0.53565		2.0866	0.10272	1.04299	-0.03679
5.21927	63.7216	5.22347	9.53154		2.08827	-0.10963	1.04404	0.54055		2.08827	0.14132	1.04383	-0.0367
5.22347	63.344	5.22767	9.25522		2.08993	-0.10361	1.04488	0.54663		2.08993	0.1221	1.04466	-0.03663
5.2276	62.824	5.2318	8.94909		2.0916	-0.0924	1.04571	0.55391		2.0916	0.11688	1.04549	-0.03656
5.2318	62.1822	5.236	8.7675		2.09327	-0.12055	1.04654	0.56622		2.09327	0.1356	1.04633	-0.03651
5.23593	61.6525	5.24013	8.52915		2.09493	-0.11466	1.04738	0.56964		2.09493	0.13002	1.04716	-0.03646
5.24013	61.0087	5.24433	8.37157		2.0966	-0.11674	1.04821	0.57568		2.0966	0.14805	1.04799	-0.03642
5.24427	60.2388	5.24847	8.17245		2.09827	-0.13582	1.04904	0.57957		2.09827	0.14065	1.04883	-0.03638
5.24847	59.3735	5.25267	8.0842		2.09993	-0.12718	1.04988	0.57945		2.09993	0.12532	1.04966	-0.03635
5.2526	58.6606	5.2568	8.25187		2.1016	-0.13328	1.05071	0.58518		2.1016	0.13688	1.05049	-0.03632
5.2568	57.7917	5.261	8.17529		2.10327	-0.11717	1.05154	0.5928		2.10327	0.12099	1.05133	-0.03629
5.26093	56.821	5.26513	8.33148		2.10493	-0.13835	1.05238	0.60087		2.10493	0.12405	1.05216	-0.03626
5.26513	55.7871	5.26933	8.5117		2.1066	-0.13226	1.05321	0.60878		2.1066	0.12399	1.05299	-0.03623
5.26927	54.9306	5.27347	8.76852		2.10827	-0.11862	1.05404	0.61339		2.10827	0.12164	1.05383	-0.03619
5.27347	53.8913	5.27767	9.03779		2.10993	-0.13118	1.05488	0.61886		2.10993	0.12476	1.05466	-0.03615
5.2776	52.7836	5.2818	9.36234		2.1116	-0.11968	1.05571	0.62286		2.1116	0.10597	1.05549	-0.03611
5.2818	51.6512	5.286	9.70226		2.11327	-0.12559	1.05654	0.62432		2.11327	0.10924	1.05633	-0.03606
5.28593	50.7137	5.29013	10.1669		2.11493	-0.11874	1.05738	0.63067		2.11493	0.13741	1.05716	-0.036
5.29013	49.5785	5.29433	10.5809		2.1166	-0.11918	1.05821	0.63534		2.1166	0.13915	1.05799	-0.03594
5.29427	48.4128	5.29847	11.2004		2.11827	-0.13052	1.05904	0.63967		2.11827	0.11954	1.05883	-0.03586
5.29847	47.2625	5.30267	11.8247		2.11993	-0.14423	1.05988	0.64601		2.11993	0.09861	1.05966	-0.03578
5.3026	46.3148	5.3068	12.4518		2.1216	-0.14595	1.06071	0.65304		2.1216	0.11117	1.06049	-0.03569
5.3068	45.1685	5.311	13.1973		2.12327	-0.14984	1.06154	0.65897		2.12327	0.10484	1.06133	-0.03559
5.31093	44.0306	5.31513	14.0784		2.12493	-0.14145	1.06238	0.66851		2.12493	0.10872	1.06216	-0.03549
5.31513	42.9463	5.31933	14.9389		2.1266	-0.13845	1.06321	0.67485		2.1266	0.13286	1.06299	-0.03538
5.31927	42.0533	5.32347	15.9039		2.12827	-0.09502	1.06404	0.6795		2.12827	0.115	1.06383	-0.03526
5.32347	40.9725	5.32767	16.9276		2.12993	-0.10674	1.06488	0.69025		2.12993	0.1218	1.06466	-0.03514
5.3276	39.9392	5.3318	18.1134		2.1316	-0.12372	1.06571	0.69772		2.1316	0.11203	1.06549	-0.03501
5.3318	38.9943	5.336	19.0869		2.13327	-0.1381	1.06654	0.70641		2.13327	0.11671	1.06633	-0.03488
5.33593	38.2185	5.34013	20.2956		2.13493	-0.1393	1.06738	0.71455		2.13493	0.10415	1.06716	-0.03474
5.34013	37.2766	5.34433	21.4802		2.1366	-0.1334	1.06821	0.72471		2.1366	0.10772	1.06799	-0.0346
5.34427	36.4165	5.34847	22.6666		2.13827	-0.12097	1.06904	0.73124		2.13827	0.10544	1.06883	-0.03447
5.34847	35.6726	5.35267	24.0002		2.13993	-0.1216	1.06988	0.73269		2.13993	0.09547	1.06966	-0.03433
5.3526	35.0642	5.3568	25.3825		2.1416	-0.13597	1.07071	0.73521		2.1416	0.09212	1.07049	-0.0342
5.3568	34.3227	5.361	26.813		2.14327	-0.14215	1.07154	0.74587		2.14327	0.1032	1.07133	-0.03407
5.36093	33.6906	5.36513	28.2468		2.14493	-0.13886	1.07238	0.75654		2.14493	0.13206	1.07216	-0.03394
5.36513	33.1927	5.36933	29.728		2.1466	-0.12421	1.07321	0.76182		2.1466	0.13743	1.07299	-0.03382
5.36927	32.8016	5.37347	31.2141		2.14827	-0.12515	1.07404	0.77069		2.14827	0.11584	1.07383	-0.0337
5.37347	32.3176	5.37767	32.7777		2.14993	-0.12545	1.07488	0.77793		2.14993	0.11831	1.07466	-0.03359
5.3776	31.9576	5.3818	34.2081		2.1516	-0.1535	1.07571	0.78142		2.1516	0.12314	1.07549	-0.03348
5.3818	31.7365	5.386	35.733		2.15327	-0.16251	1.07654	0.79284		2.15327	0.11939	1.07633	-0.03337
5.38593	31.5832	5.39013	37.2617		2.15493	-0.14188	1.07738	0.79907		2.15493	0.12202	1.07716	-0.03328
5.39013	31.3758	5.39433	38.8508		2.1566	-0.12462	1.07821	0.80624		2.1566	0.0985	1.07799	-0.03318
5.39427	31.2947	5.39847	40.3869		2.15827	-0.13329	1.07904	0.81147		2.15827	0.12115	1.07883	-0.03309
5.39847	31.3444	5.40267	41.7898		2.15993	-0.13078	1.07988	0.81419		2.15993	0.09539	1.07966	-0.033
5.4026	31.4174	5.4068	43.3337		2.1616	-0.11689	1.08071	0.81869		2.1616	0.1081	1.08049	-0.03292
5.4068	31.4709	5.411	44.7714		2.16327	-0.11963	1.08154	0.82361		2.16327	0.10577	1.08133	-0.03283
5.41093	31.6408	5.41513	46.3556		2.16493	-0.12643	1.08238	0.82814		2.16493	0.11582	1.08216	-0.03274
5.41513	31.9217	5.41933	47.6346		2.1666	-0.14786	1.08321	0.84383		2.1666	0.09567	1.08299	-0.03265
5.41927	32.1902	5.42347	48.9466		2.16827	-0.14186	1.08404	0.85313		2.16827	0.1025	1.08383	-0.03255
5.42347	32.4748	5.42767	50.2698		2.16993	-0.11905	1.08488	0.86357		2.16993	0.09907	1.08466	-0.03244
5.4276	32.8542	5.4318	51.5571		2.1716	-0.1149	1.08571	0.87476		2.1716	0.12506	1.08549	-0.03233
5.4318	33.3148	5.436	52.6608		2.17327	-0.11273	1.08654	0.88662		2.17327	0.13799	1.08633	-0.0322
5.43593	33.7284	5.44013	53.8767		2.17493	-0.11073	1.08738	0.89589		2.17493	0.11978	1.08716	-0.03206
5.44013	34.1894	5.44433	54.9419		2.1766	-0.11267	1.08821	0.90242		2.1766	0.12465	1.08799	-0.03191
5.44427	34.7172	5.44847	55.9479		2.17827	-0.12811	1.08904	0.90204		2.17827	0.1201	1.08883	-0.03173
5.44847	35.2923	5.45267	56.9118		2.17993	-0.14753	1.08988	0.90893		2.17993	0.114	1.08966	-0.03154
5.4526	35.8012	5.4568	57.7438		2.1816	-0.16536	1.09071	0.9171		2.1816	0.12403	1.09049	-0.03133
5.4568	36.3826	5.461	58.4656		2.18327	-0.13913	1.09154	0.92843		2.18327	0.10337	1.09133	-0.0311
5.46093	36.9986	5.46513	59.1967		2.18493	-0.15049	1.09238	0.93683		2.18493	0.09451	1.09216	-0.03085
5.46513	37.6266	5.46933	59.8783		2.1866	-0.14145	1.09321	0.94445		2.1866	0.11781	1.09299	-0.03057
5.46927	38.1755	5.47347	60.3992		2.18827	-0.13953	1.09404	0.95247		2.18827	0.09796	1.09383	-0.03027
5.47347	38.8004	5.47767	60.9002		2.18993	-0.13089	1.09488	0.95837		2.18993	0.11566	1.09466	-0.02995
5.4776	39.4252	5.4818	61.329		2.1916	-0.15722	1.09571	0.96015		2.1916	0.1455	1.09549	-0.0296
5.4818	40.0263	5.486	61.573		2.19327	-0.16803	1.09654	0.9661		2.19327	0.13131	1.09633	-0.02923
5.48593	40.5449	5.49013	61.8047		2.19493	-0.16884	1.09738	0.97163		2.19493	0.1152	1.09716	-0.02884
5.49013	41.138	5.49433	61.849		2.1966	-0.14135	1.09821	0.97699		2.1966	0.11332	1.09799	-0.02843
5.49427	41.6979	5.49847	61.879		2.19827	-0.13927	1.09904	0.98083		2.19827	0.10242	1.09883	-0.02801
5.49847	42.2031	5.50267	61.8697		2.19993	-0.15113	1.09988	0.98717		2.19993	0.09326	1.09966	-0.02756
5.5026	42.6253	5.5068	61.8321		2.2016	-0.14009	1.10071	0.99362		2.2016	0.10219	1.10049	-0.02711
5.5068	43.1211	5.511	61.6108		2.20327	-0.1484	1.10154	0.99756		2.20327	0.08898	1.10133	-0.02664
5.51093	43.5608	5.51513	61.4029		2.20493	-0.15099	1.10238	1.00001		2.20493	0.11487	1.10216	-0.02617
5.51513	43.9271	5.51933	61.0005		2.2066	-0.14075	1.10321	1.00137		2.2066	0.09884	1.10299	-0.02569
5.51927	44.2451	5.52347	60.6248		2.20827	-0.13167	1.10404	0.99977		2.20827	0.11725	1.10383	-0.02522
5.52347	44.6125	5.52767	60.1097		2.20993	-0.12811	1.10488	0.99919		2.20993	0.1035	1.10466	-0.02474
5.5276	44.9003	5.5318	59.4974		2.2116	-0.14129	1.10571	0.99816		2.2116	0.122	1.10549	-0.02428
5.5318	45.0975	5.536	58.9136		2.21327	-0.14936	1.10654	1.00132		2.21327	0.10575	1.10633	-0.02383
5.53593	45.2688	5.54013	58.1649		2.21493	-0.1439	1.10738	1.00562		2.21493	0.1174	1.10716	-0.02339
5.54013	45.4644	5.54433	57.4369		2.2166	-0.13488	1.10821	1.00702		2.2166	0.12	1.10799	-0.02297
5.54427	45.5665	5.54847	56.5838		2.21827	-0.14079	1.10904	1.00788		2.21827	0.09737	1.10883	-0.02258
5.54847	45.5716	5.55267	55.6279		2.21993	-0.1456	1.10988	1.00556		2.21993	0.09422	1.10966	-0.02221
5.5526	45.5896	5.5568	54.7045		2.2216	-0.13979	1.11071	1.00479		2.2216	0.10487	1.11049	-0.02188
5.5568	45.5921	5.561	53.6437		2.22327	-0.11331	1.11154	1.00179		2.22327	0.10833	1.11133	-0.02158
5.56093	45.4902	5.56513	52.7702		2.22493	-0.12213	1.11238	1.00138		2.22493	0.10385	1.11216	-0.02131
5.56513	45.2886	5.56933	51.5557		2.2266	-0.14251	1.11321	1.00085		2.2266	0.0943	1.11299	-0.02109
5.56927	45.1288	5.57347	50.4746		2.22827	-0.15169	1.11404	1.00031		2.22827	0.10666	1.11383	-0.02091
5.57347	44.9186	5.57767	49.2336		2.22993	-0.15206	1.11488	1.0007		2.22993	0.11205	1.11466	-0.02077
5.5776	44.6028	5.5818	47.9613		2.2316	-0.15027	1.11571	0.9975		2.2316	0.10817	1.11549	-0.02068
5.5818	44.1943	5.586	46.69		2.23327	-0.14879	1.11654	0.99041		2.23327	0.08981	1.11633	-0.02063
5.58593	43.8562	5.59013	45.4639		2.23493	-0.14392	1.11738	0.98731		2.23493	0.11537	1.11716	-0.02063
5.59013	43.4357	5.59433	44.0914		2.2366	-0.15362	1.11821	0.98713		2.2366	0.08815	1.11799	-0.02067
5.59427	42.9176	5.59847	42.7372		2.23827	-0.16983	1.11904	0.98065		2.23827	0.09196	1.11883	-0.02076
5.59847	42.322	5.60267	41.4733		2.23993	-0.15462	1.11988	0.96652		2.23993	0.10095	1.11966	-0.0209
5.6026	41.8319	5.6068	40.0995		2.2416	-0.15809	1.12071	0.95812		2.2416	0.10627	1.12049	-0.02107
5.6068	41.2412	5.611	38.7175		2.24327	-0.14377	1.12154	0.95425		2.24327	0.12128	1.12133	-0.02129
5.61093	40.5698	5.61513	37.4075		2.24493	-0.1352	1.12238	0.95241		2.24493	0.10586	1.12216	-0.02154
5.61513	39.8447	5.61933	36.0262		2.2466	-0.12424	1.12321	0.94317		2.2466	0.10188	1.12299	-0.02183
5.61927	39.2583	5.62347	34.693		2.24827	-0.12159	1.12404	0.93769		2.24827	0.10202	1.12383	-0.02215
5.62347	38.5336	5.62767	33.2594		2.24993	-0.14998	1.12488	0.93723		2.24993	0.10255	1.12466	-0.0225
5.6276	37.7446	5.6318	32.0414		2.2516	-0.15633	1.12571	0.92956		2.2516	0.09255	1.12549	-0.02287
5.6318	36.9233	5.636	30.7018		2.25327	-0.1852	1.12654	0.92098		2.25327	0.11048	1.12633	-0.02326
5.63593	36.2605	5.64013	29.5391		2.25493	-0.15541	1.12738	0.91264		2.25493	0.09522	1.12716	-0.02367
5.64013	35.4436	5.64433	28.1321		2.2566	-0.15668	1.12821	0.90506		2.2566	0.07549	1.12799	-0.02408
5.64427	34.5832	5.64847	26.9629		2.25827	-0.15262	1.12904	0.90035		2.25827	0.09285	1.12883	-0.02451
5.64847	33.7145	5.65267	25.7937		2.25993	-0.14967	1.12988	0.89359		2.25993	0.09155	1.12966	-0.02493
5.6526	33.0276	5.6568	24.5777		2.2616	-0.17449	1.13071	0.882		2.2616	0.08474	1.13049	-0.02535
5.6568	32.1626	5.661	23.423		2.26327	-0.14288	1.13154	0.87756		2.26327	0.11309	1.13133	-0.02576
5.66093	31.2695	5.66513	22.3777		2.26493	-0.15052	1.13238	0.87493		2.26493	0.11217	1.13216	-0.02616
5.66513	30.3852	5.66933	21.2996		2.2666	-0.15171	1.13321	0.87269		2.2666	0.12497	1.13299	-0.02654
5.66927	29.6944	5.67347	20.2987		2.26827	-0.14558	1.13404	0.86753		2.26827	0.09878	1.13383	-0.0269
5.67347	28.8144	5.67767	19.2465		2.26993	-0.15447	1.13488	0.8578		2.26993	0.08475	1.13466	-0.02724
5.6776	27.9191	5.6818	18.4154		2.2716	-0.15804	1.13571	0.84896		2.2716	0.09346	1.13549	-0.02756
5.6818	27.0457	5.686	17.5139		2.27327	-0.15535	1.13654	0.84632		2.27327	0.08677	1.13633	-0.02784
5.68593	26.3637	5.69013	16.6542		2.27493	-0.15658	1.13738	0.83851		2.27493	0.08741	1.13716	-0.0281
5.69013	25.493	5.69433	15.8274		2.2766	-0.15977	1.13821	0.8272		2.2766	0.09526	1.13799	-0.02833
5.69427	24.6206	5.69847	15.0446		2.27827	-0.15509	1.13904	0.81917		2.27827	0.0758	1.13883	-0.02852
5.69847	23.7829	5.70267	14.2385		2.27993	-0.1601	1.13988	0.81026		2.27993	0.06845	1.13966	-0.02868
5.7026	23.1297	5.7068	13.6078		2.2816	-0.14769	1.14071	0.80559		2.2816	0.06929	1.14049	-0.02881
5.7068	22.2896	5.711	12.9894		2.28327	-0.14012	1.14154	0.79254		2.28327	0.08347	1.14133	-0.02891
5.71093	21.4596	5.71513	12.4492		2.28493	-0.16155	1.14238	0.78085		2.28493	0.0958	1.14216	-0.02898
5.71513	20.6745	5.71933	11.787		2.2866	-0.16157	1.14321	0.77187		2.2866	0.0885	1.14299	-0.02902
5.71927	20.0589	5.72347	11.3474		2.28827	-0.15567	1.14404	0.75987		2.28827	0.10802	1.14383	-0.02904
5.72347	19.2689	5.72767	10.7879		2.28993	-0.15399	1.14488	0.75204		2.28993	0.09298	1.14466	-0.02903
5.7276	18.5015	5.7318	10.4584		2.2916	-0.16881	1.14571	0.74403		2.2916	0.08558	1.14549	-0.02901
5.7318	17.7882	5.736	10.0351		2.29327	-0.16759	1.14654	0.7338		2.29327	0.08466	1.14633	-0.02897
5.73593	17.2181	5.74013	9.58451		2.29493	-0.17023	1.14738	0.72663		2.29493	0.07701	1.14716	-0.02892
5.74013	16.5012	5.74433	9.32178		2.2966	-0.13031	1.14821	0.72244		2.2966	0.08619	1.14799	-0.02887
5.74427	15.8244	5.74847	9.16818		2.29827	-0.15918	1.14904	0.71483		2.29827	0.10311	1.14883	-0.02881
5.74847	15.215	5.75267	8.84247		2.29993	-0.15847	1.14988	0.70626		2.29993	0.08085	1.14966	-0.02876
5.7526	14.7367	5.7568	8.75877		2.3016	-0.14666	1.15071	0.70172		2.3016	0.06497	1.15049	-0.02871
5.7568	14.1329	5.761	8.55448		2.30327	-0.14074	1.15154	0.69889		2.30327	0.06776	1.15133	-0.02868
5.76093	13.5816	5.76513	8.51092		2.30493	-0.14156	1.15238	0.69348		2.30493	0.06934	1.15216	-0.02867
5.76513	13.1057	5.76933	8.37011		2.3066	-0.14564	1.15321	0.68481		2.3066	0.07985	1.15299	-0.02868
5.76927	12.7333	5.77347	8.2377		2.30827	-0.14291	1.15404	0.68253		2.30827	0.09164	1.15383	-0.02871
5.77347	12.2584	5.77767	8.16857		2.30993	-0.14559	1.15488	0.67918		2.30993	0.09512	1.15466	-0.02878
5.7776	11.846	5.7818	8.27168		2.3116	-0.16193	1.15571	0.67388		2.3116	0.08539	1.15549	-0.02888
5.7818	11.5135	5.786	8.19199		2.31327	-0.14423	1.15654	0.66433		2.31327	0.06942	1.15633	-0.02903
5.78593	11.2565	5.79013	8.19943		2.31493	-0.14702	1.15738	0.65857		2.31493	0.0863	1.15716	-0.02921
5.79013	10.9256	5.79433	8.40667		2.3166	-0.14714	1.15821	0.65324		2.3166	0.08846	1.15799	-0.02944
5.79427	10.6642	5.79847	8.49028		2.31827	-0.14147	1.15904	0.64265		2.31827	0.07663	1.15883	-0.02971
5.79847	10.4835	5.80267	8.65449		2.31993	-0.1381	1.15988	0.63196		2.31993	0.09825	1.15966	-0.03003
5.8026	10.3408	5.8068	8.85443		2.3216	-0.15128	1.16071	0.62476		2.3216	0.10095	1.16049	-0.0304
5.8068	10.1559	5.811	9.07087		2.32327	-0.14916	1.16154	0.6192		2.32327	0.10141	1.16133	-0.03082
5.81093	10.0469	5.81513	9.17933		2.32493	-0.16766	1.16238	0.61248		2.32493	0.09471	1.16216	-0.03129
5.81513	10.0182	5.81933	9.41599		2.3266	-0.15115	1.16321	0.60068		2.3266	0.10581	1.16299	-0.0318
5.81927	9.98212	5.82347	9.63798		2.32827	-0.14973	1.16404	0.59152		2.32827	0.11255	1.16383	-0.03236
5.82347	9.94234	5.82767	9.92471		2.32993	-0.15358	1.16488	0.58316		2.32993	0.09992	1.16466	-0.03296
5.8276	9.98639	5.8318	10.1764		2.3316	-0.16069	1.16571	0.58552		2.3316	0.11186	1.16549	-0.03359
5.8318	10.1116	5.836	10.4671		2.33327	-0.16898	1.16654	0.58365		2.33327	0.07751	1.16633	-0.03426
5.83593	10.203	5.84013	10.7702		2.33493	-0.17272	1.16738	0.58531		2.33493	0.06678	1.16716	-0.03496
5.84013	10.3353	5.84433	11.0517		2.3366	-0.13963	1.16821	0.57758		2.3366	0.07755	1.16799	-0.03568
5.84427	10.5566	5.84847	11.3656		2.33827	-0.16326	1.16904	0.57316		2.33827	0.09597	1.16883	-0.03642
5.84847	10.8573	5.85267	11.7563		2.33993	-0.1565	1.16988	0.57051		2.33993	0.11559	1.16966	-0.03717
5.8526	11.0814	5.8568	12.083		2.3416	-0.16846	1.17071	0.5672		2.3416	0.1249	1.17049	-0.03793
5.8568	11.3792	5.861	12.3654		2.34327	-0.16082	1.17154	0.56278		2.34327	0.08597	1.17133	-0.03869
5.86093	11.7701	5.86513	12.7955		2.34493	-0.15173	1.17238	0.56229		2.34493	0.09396	1.17216	-0.03943
5.86513	12.2373	5.86933	13.0135		2.3466	-0.15723	1.17321	0.55925		2.3466	0.09501	1.17299	-0.04016
5.86927	12.5875	5.87347	13.3987		2.34827	-0.15318	1.17404	0.56226		2.34827	0.1157	1.17383	-0.04086
5.87347	13.0531	5.87767	13.7604		2.34993	-0.15196	1.17488	0.56478		2.34993	0.10674	1.17466	-0.04153
5.8776	13.6156	5.8818	14.1634		2.3516	-0.16145	1.17571	0.56135		2.3516	0.09791	1.17549	-0.04217
5.8818	14.2512	5.886	14.3264		2.35327	-0.16732	1.17654	0.55562		2.35327	0.06667	1.17633	-0.04275
5.88593	14.7411	5.89013	14.6468		2.35493	-0.184	1.17738	0.5543		2.35493	0.07557	1.17716	-0.04328
5.89013	15.377	5.89433	15.0203		2.3566	-0.15035	1.17821	0.54804		2.3566	0.07245	1.17799	-0.04375
5.89427	16.1067	5.89847	15.3516		2.35827	-0.13877	1.17904	0.54417		2.35827	0.065	1.17883	-0.04416
5.89847	16.8997	5.90267	15.5656		2.35993	-0.15093	1.17988	0.53837		2.35993	0.07157	1.17966	-0.04449
5.9026	17.5187	5.9068	15.9014		2.3616	-0.16628	1.18071	0.53485		2.3616	0.07226	1.18049	-0.04474
5.9068	18.3138	5.911	16.0592		2.36327	-0.15746	1.18154	0.53079		2.36327	0.09486	1.18133	-0.04491
5.91093	19.1944	5.91513	16.3471		2.36493	-0.15605	1.18238	0.53236		2.36493	0.1032	1.18216	-0.04499
5.91513	20.1239	5.91933	16.4803		2.3666	-0.16156	1.18321	0.52829		2.3666	0.10211	1.18299	-0.04498
5.91927	20.852	5.92347	16.922		2.36827	-0.12392	1.18404	0.52446		2.36827	0.07773	1.18383	-0.04488
5.92347	21.7901	5.92767	16.9072		2.36993	-0.14518	1.18488	0.52225		2.36993	0.05149	1.18466	-0.04469
5.9276	22.8046	5.9318	17.2081		2.3716	-0.154	1.18571	0.51696		2.3716	0.06685	1.18549	-0.0444
5.9318	23.8541	5.936	17.2014		2.37327	-0.15185	1.18654	0.51347		2.37327	0.04623	1.18633	-0.04402
5.93593	24.697	5.94013	17.4451		2.37493	-0.15824	1.18738	0.51101		2.37493	0.07523	1.18716	-0.04354
5.94013	25.7502	5.94433	17.5216		2.3766	-0.16734	1.18821	0.50833		2.3766	0.08279	1.18799	-0.04297
5.94427	26.8566	5.94847	17.6052		2.37827	-0.17361	1.18904	0.50265		2.37827	0.07703	1.18883	-0.04232
5.94847	27.9713	5.95267	17.6571		2.37993	-0.15166	1.18988	0.50186		2.37993	0.08306	1.18966	-0.04158
5.9526	28.8642	5.9568	17.7415		2.3816	-0.15931	1.19071	0.50066		2.3816	0.07551	1.19049	-0.04076
5.9568	29.9787	5.961	17.6377		2.38327	-0.1469	1.19154	0.50238		2.38327	0.07512	1.19133	-0.03987
5.96093	31.1214	5.96513	17.6758		2.38493	-0.1768	1.19238	0.50265		2.38493	0.08523	1.19216	-0.03891
5.96513	32.246	5.96933	17.609		2.3866	-0.16394	1.19321	0.50395		2.3866	0.06885	1.19299	-0.03788
5.96927	33.146	5.97347	17.4763		2.38827	-0.14967	1.19404	0.50253		2.38827	0.08699	1.19383	-0.03681
5.97347	34.2715	5.97767	17.4119		2.38993	-0.16644	1.19488	0.49615		2.38993	0.09099	1.19466	-0.03569
5.9776	35.3999	5.9818	17.3271		2.3916	-0.17152	1.19571	0.49526		2.3916	0.09392	1.19549	-0.03453
5.9818	36.4854	5.986	17.2117		2.39327	-0.16734	1.19654	0.49024		2.39327	0.08552	1.19633	-0.03334
5.98593	37.3581	5.99013	17.0075		2.39493	-0.15989	1.19738	0.49194		2.39493	0.08895	1.19716	-0.03214
5.99013	38.4438	5.99433	16.8244		2.3966	-0.14757	1.19821	0.49395		2.3966	0.09699	1.19799	-0.03092
5.99427	39.5046	5.99847	16.5926		2.39827	-0.15446	1.19904	0.4902		2.39827	0.08863	1.19883	-0.0297
5.99847	40.4973	6.00267	16.3875		2.39993	-0.1531	1.19988	0.49002		2.39993	0.0941	1.19966	-0.02849
6.0026	41.2974	6.0068	16.1434		2.4016	-0.14548	1.20071	0.4876		2.4016	0.09396	1.20049	-0.0273
6.0068	42.2889	6.011	15.798		2.40327	-0.16703	1.20154	0.48827		2.40327	0.05646	1.20133	-0.02614
6.01093	43.2275	6.01513	15.5612		2.40493	-0.17361	1.20238	0.48489		2.40493	0.08671	1.20216	-0.02501
6.01513	44.0749	6.01933	15.3069		2.4066	-0.16393	1.20321	0.48342		2.4066	0.07365	1.20299	-0.02392
6.01927	44.7511	6.02347	14.9173		2.40827	-0.1677	1.20404	0.48465		2.40827	0.08265	1.20383	-0.02289
6.02347	45.5981	6.02767	14.4919		2.40993	-0.15358	1.20488	0.4859		2.40993	0.06245	1.20466	-0.02192
6.0276	46.3708	6.0318	14.2765		2.4116	-0.16193	1.20571	0.48467		2.4116	0.07084	1.20549	-0.02101
6.0318	47.0382	6.036	13.9668		2.41327	-0.16982	1.20654	0.4859		2.41327	0.08569	1.20633	-0.02017
6.03593	47.571	6.04013	13.696		2.41493	-0.16095	1.20738	0.48664		2.41493	0.06523	1.20716	-0.01941
6.04013	48.2335	6.04433	13.2701		2.4166	-0.15783	1.20821	0.48187		2.4166	0.05274	1.20799	-0.01873
6.04427	48.8023	6.04847	12.9938		2.41827	-0.1554	1.20904	0.47964		2.41827	0.06162	1.20883	-0.01813
6.04847	49.254	6.05267	12.471		2.41993	-0.14593	1.20988	0.47495		2.41993	0.07812	1.20966	-0.01762
6.0526	49.6031	6.0568	12.2133		2.4216	-0.14018	1.21071	0.47071		2.4216	0.08052	1.21049	-0.0172
6.0568	50.0479	6.061	11.7072		2.42327	-0.15099	1.21154	0.46266		2.42327	0.10521	1.21133	-0.01688
6.06093	50.3886	6.06513	11.4604		2.42493	-0.17054	1.21238	0.46267		2.42493	0.09264	1.21216	-0.01664
6.06513	50.611	6.06933	11.0005		2.4266	-0.15368	1.21321	0.45883		2.4266	0.08662	1.21299	-0.01649
6.06927	50.774	6.07347	10.588		2.42827	-0.16326	1.21404	0.45458		2.42827	0.08263	1.21383	-0.01643
6.07347	50.9949	6.07767	10.3116		2.42993	-0.18748	1.21488	0.45056		2.42993	0.06113	1.21466	-0.01646
6.0776	51.1084	6.0818	9.95371		2.4316	-0.18425	1.21571	0.44881		2.4316	0.07411	1.21549	-0.01657
6.0818	51.1093	6.086	9.47987		2.43327	-0.17994	1.21654	0.45189		2.43327	0.07915	1.21633	-0.01676
6.08593	51.0917	6.09013	9.18946		2.43493	-0.1608	1.21738	0.45212		2.43493	0.07572	1.21716	-0.01703
6.09013	51.091	6.09433	8.74185		2.4366	-0.15142	1.21821	0.44943		2.4366	0.08978	1.21799	-0.01737
6.09427	50.9868	6.09847	8.43235		2.43827	-0.15028	1.21904	0.44431		2.43827	0.05528	1.21883	-0.01777
6.09847	50.7825	6.10267	7.97474		2.43993	-0.16814	1.21988	0.44164		2.43993	0.05693	1.21966	-0.01824
6.1026	50.615	6.1068	7.71327		2.4416	-0.16832	1.22071	0.43792		2.4416	0.06673	1.22049	-0.01876
6.1068	50.4161	6.111	7.30354		2.44327	-0.1547	1.22154	0.43797		2.44327	0.08651	1.22133	-0.01933
6.11093	50.116	6.11513	7.0135		2.44493	-0.16152	1.22238	0.43894		2.44493	0.06796	1.22216	-0.01994
6.11513	49.7268	6.11933	6.63648		2.4466	-0.16359	1.22321	0.44076		2.4466	0.07097	1.22299	-0.02059
6.11927	49.4125	6.12347	6.40265		2.44827	-0.16757	1.22404	0.44197		2.44827	0.07818	1.22383	-0.02127
6.12347	49.0267	6.12767	6.05426		2.44993	-0.15938	1.22488	0.44262		2.44993	0.09335	1.22466	-0.02198
6.1276	48.5471	6.1318	5.82579		2.4516	-0.15903	1.22571	0.44018		2.4516	0.07873	1.22549	-0.02271
6.1318	47.9934	6.136	5.38378		2.45327	-0.17127	1.22654	0.44173		2.45327	0.07142	1.22633	-0.02345
6.13593	47.5479	6.14013	5.16926		2.45493	-0.16502	1.22738	0.43709		2.45493	0.09172	1.22716	-0.0242
6.14013	46.9904	6.14433	4.86899		2.4566	-0.15756	1.22821	0.43598		2.4566	0.07963	1.22799	-0.02495
6.14427	46.3492	6.14847	4.70503		2.45827	-0.13756	1.22904	0.43507		2.45827	0.08566	1.22883	-0.02571
6.14847	45.6503	6.15267	4.38532		2.45993	-0.12545	1.22988	0.43142		2.45993	0.08941	1.22966	-0.02646
6.1526	45.0908	6.1568	4.09579		2.4616	-0.13969	1.23071	0.42886		2.4616	0.075	1.23049	-0.0272
6.1568	44.3917	6.161	3.90817		2.46327	-0.16361	1.23154	0.42715		2.46327	0.08601	1.23133	-0.02793
6.16093	43.6221	6.16513	3.77562		2.46493	-0.1603	1.23238	0.42346		2.46493	0.09101	1.23216	-0.02865
6.16513	42.8131	6.16933	3.41823		2.4666	-0.16282	1.23321	0.42216		2.4666	0.10166	1.23299	-0.02936
6.16927	42.1773	6.17347	3.29685		2.46827	-0.15988	1.23404	0.41948		2.46827	0.09794	1.23383	-0.03005
6.17347	41.3724	6.17767	3.03534		2.46993	-0.17175	1.23488	0.41567		2.46993	0.11622	1.23466	-0.03072
6.1776	40.5076	6.1818	2.86272		2.4716	-0.16305	1.23571	0.41628		2.4716	0.11349	1.23549	-0.03138
6.1818	39.6184	6.186	2.64684		2.47327	-0.16279	1.23654	0.41707		2.47327	0.07803	1.23633	-0.03203
6.18593	38.9171	6.19013	2.49655		2.47493	-0.15657	1.23738	0.41245		2.47493	0.08392	1.23716	-0.03266
6.19013	38.0338	6.19433	2.39222		2.4766	-0.15932	1.23821	0.4077		2.4766	0.09433	1.23799	-0.03327
6.19427	37.1065	6.19847	2.26155		2.47827	-0.16171	1.23904	0.41252		2.47827	0.09733	1.23883	-0.03387
6.19847	36.1739	6.20267	2.01118		2.47993	-0.17479	1.23988	0.41043		2.47993	0.08616	1.23966	-0.03446
6.2026	35.4459	6.2068	1.88389		2.4816	-0.17924	1.24071	0.40855		2.4816	0.083	1.24049	-0.03504
6.2068	34.5126	6.211	1.76553		2.48327	-0.16285	1.24154	0.40654		2.48327	0.09351	1.24133	-0.03561
6.21093	33.5476	6.21513	1.70322		2.48493	-0.17147	1.24238	0.40476		2.48493	0.06291	1.24216	-0.03618
6.21513	32.5908	6.21933	1.4822		2.4866	-0.17759	1.24321	0.4028		2.4866	0.08644	1.24299	-0.03675
6.21927	31.844	6.22347	1.40299		2.48827	-0.17583	1.24404	0.40355		2.48827	0.06954	1.24383	-0.03731
6.22347	30.8851	6.22767	1.32716		2.48993	-0.18648	1.24488	0.40441		2.48993	0.07873	1.24466	-0.03788
6.2276	29.9066	6.2318	1.30951		2.4916	-0.16609	1.24571	0.40118		2.4916	0.06253	1.24549	-0.03844
6.2318	28.9492	6.236	0.96838		2.49327	-0.17208	1.24654	0.39429		2.49327	0.06827	1.24633	-0.03902
6.23593	28.1958	6.24013	1.04622		2.49493	-0.1572	1.24738	0.39024		2.49493	0.05373	1.24716	-0.03959
6.24013	27.2366	6.24433	0.90575		2.4966	-0.16662	1.24821	0.38886		2.4966	0.09078	1.24799	-0.04018
6.24427	26.274	6.24847	0.77876		2.49827	-0.1624	1.24904	0.38728		2.49827	0.07755	1.24883	-0.04077
6.24847	25.3476	6.25267	0.6522		2.49993	-0.17816	1.24988	0.38218		2.49993	0.08089	1.24966	-0.04137
6.2526	24.6216	6.2568	0.77197		2.5016	-0.18462	1.25071	0.3852		2.5016	0.08699	1.25049	-0.04197
6.2568	23.6991	6.261	0.56092		2.50327	-0.18117	1.25154	0.38327		2.50327	0.08898	1.25133	-0.04259
6.26093	22.789	6.26513	0.6468		2.50493	-0.14961	1.25238	0.3846		2.50493	0.05361	1.25216	-0.04321
6.26513	21.9293	6.26933	0.42285		2.5066	-0.17582	1.25321	0.38738		2.5066	0.04254	1.25299	-0.04384
6.26927	21.2681	6.27347	0.5521		2.50827	-0.17309	1.25404	0.38913		2.50827	0.03998	1.25383	-0.04447
6.27347	20.4119	6.27767	0.4147		2.50993	-0.18693	1.25488	0.38856		2.50993	0.05499	1.25466	-0.0451
6.2776	19.5769	6.2818	0.30469		2.5116	-0.18822	1.25571	0.38729		2.5116	0.07167	1.25549	-0.04573
6.2818	18.7983	6.286	0.20735		2.51327	-0.18768	1.25654	0.3862		2.51327	0.10427	1.25633	-0.04636
6.28593	18.2075	6.29013	0.28262		2.51493	-0.18054	1.25738	0.38086		2.51493	0.08657	1.25716	-0.04698
6.29013	17.4354	6.29433	0.14709		2.5166	-0.18725	1.25821	0.37676		2.5166	0.11394	1.25799	-0.04759
6.29427	16.6905	6.29847	0.21527		2.51827	-0.18798	1.25904	0.37864		2.51827	0.09303	1.25883	-0.04819
6.29847	16.0047	6.30267	0.1202		2.51993	-0.19069	1.25988	0.37659		2.51993	0.11281	1.25966	-0.04877
6.3026	15.4895	6.3068	0.09468		2.5216	-0.18911	1.26071	0.37727		2.5216	0.1129	1.26049	-0.04933
6.3068	14.805	6.311	0.06886		2.52327	-0.17466	1.26154	0.38076		2.52327	0.08071	1.26133	-0.04987
6.31093	14.1507	6.31513	0.01302		2.52493	-0.17021	1.26238	0.37795		2.52493	0.06829	1.26216	-0.05039
6.31513	13.555	6.31933	-0.06081		2.5266	-0.17137	1.26321	0.376		2.5266	0.05788	1.26299	-0.05087
6.31927	13.1118	6.32347	-0.03839		2.52827	-0.15907	1.26404	0.37822		2.52827	0.06532	1.26383	-0.05131
6.32347	12.5125	6.32767	-0.09626		2.52993	-0.16985	1.26488	0.37229		2.52993	0.0844	1.26466	-0.05172
6.3276	11.9431	6.3318	-0.06996		2.5316	-0.16578	1.26571	0.36756		2.5316	0.09543	1.26549	-0.05209
6.3318	11.4278	6.336	-0.14823		2.53327	-0.17305	1.26654	0.36605		2.53327	0.08211	1.26633	-0.05241
6.33593	11.0468	6.34013	-0.10748		2.53493	-0.1684	1.26738	0.36925		2.53493	0.06234	1.26716	-0.05269
6.34013	10.5308	6.34433	-0.16079		2.5366	-0.17248	1.26821	0.37344		2.5366	0.07231	1.26799	-0.05291
6.34427	10.0435	6.34847	-0.19532		2.53827	-0.18141	1.26904	0.37264		2.53827	0.07806	1.26883	-0.05309
6.34847	9.60581	6.35267	-0.26392		2.53993	-0.1812	1.26988	0.3762		2.53993	0.06021	1.26966	-0.05321
6.3526	9.28146	6.3568	-0.12775		2.5416	-0.18814	1.27071	0.38376		2.5416	0.05155	1.27049	-0.05328
6.3568	8.84363	6.361	-0.21652		2.54327	-0.16526	1.27154	0.38324		2.54327	0.0705	1.27133	-0.0533
6.36093	8.43448	6.36513	-0.16962		2.54493	-0.1535	1.27238	0.38645		2.54493	0.09324	1.27216	-0.05326
6.36513	8.07179	6.36933	-0.33555		2.5466	-0.16115	1.27321	0.3802		2.5466	0.08958	1.27299	-0.05317
6.36927	7.80917	6.37347	-0.23173		2.54827	-0.1605	1.27404	0.37966		2.54827	0.09435	1.27383	-0.05302
6.37347	7.44736	6.37767	-0.34084		2.54993	-0.17153	1.27488	0.38147		2.54993	0.07668	1.27466	-0.05282
6.3776	7.11163	6.3818	-0.22927		2.5516	-0.17413	1.27571	0.37978		2.5516	0.07257	1.27549	-0.05257
6.3818	6.81682	6.386	-0.37627		2.55327	-0.18398	1.27654	0.37479		2.55327	0.07664	1.27633	-0.05227
6.38593	6.60708	6.39013	-0.36157		2.55493	-0.17913	1.27738	0.37009		2.55493	0.07751	1.27716	-0.05192
6.39013	6.31071	6.39433	-0.46629		2.5566	-0.16388	1.27821	0.36869		2.5566	0.09838	1.27799	-0.05153
6.39427	6.03626	6.39847	-0.32734		2.55827	-0.18066	1.27904	0.36974		2.55827	0.09688	1.27883	-0.05109
6.39847	5.79592	6.40267	-0.45837		2.55993	-0.1739	1.27988	0.36337		2.55993	0.06296	1.27966	-0.05062
6.4026	5.62692	6.4068	-0.27178		2.5616	-0.18004	1.28071	0.36414		2.5616	0.05465	1.28049	-0.0501
6.4068	5.38616	6.411	-0.48083		2.56327	-0.16274	1.28154	0.36716		2.56327	0.05298	1.28133	-0.04956
6.41093	5.16325	6.41513	-0.41519		2.56493	-0.16029	1.28238	0.36494		2.56493	0.07029	1.28216	-0.04899
6.41513	4.96824	6.41933	-0.46305		2.5666	-0.18302	1.28321	0.36452		2.5666	0.07773	1.28299	-0.04839
6.41927	4.83149	6.42347	-0.42452		2.56827	-0.19055	1.28404	0.36567		2.56827	0.0818	1.28383	-0.04777
6.42347	4.63511	6.42767	-0.47485		2.56993	-0.17741	1.28488	0.36344		2.56993	0.06912	1.28466	-0.04714
6.4276	4.45319	6.4318	-0.45938		2.5716	-0.18225	1.28571	0.36545		2.5716	0.07749	1.28549	-0.04649
6.4318	4.29397	6.436	-0.35423		2.57327	-0.149	1.28654	0.3692		2.57327	0.06747	1.28633	-0.04583
6.43593	4.18345	6.44013	-0.43247		2.57493	-0.1609	1.28738	0.37641		2.57493	0.08676	1.28716	-0.04516
6.44013	4.02121	6.44433	-0.48861		2.5766	-0.15004	1.28821	0.37464		2.5766	0.0987	1.28799	-0.04449
6.44427	3.86944	6.44847	-0.47414		2.57827	-0.16761	1.28904	0.37539		2.57827	0.10028	1.28883	-0.04383
6.44847	3.7349	6.45267	-0.46198		2.57993	-0.18914	1.28988	0.38288		2.57993	0.07909	1.28966	-0.04316
6.4526	3.63788	6.4568	-0.49665		2.5816	-0.18174	1.29071	0.38945		2.5816	0.06737	1.29049	-0.0425
6.4568	3.50171	6.461	-0.57946		2.58327	-0.1917	1.29154	0.39013		2.58327	0.08211	1.29133	-0.04185
6.46093	3.37464	6.46513	-0.4846		2.58493	-0.18745	1.29238	0.39035		2.58493	0.07545	1.29216	-0.04122
6.46513	3.2623	6.46933	-0.54869		2.5866	-0.19108	1.29321	0.39187		2.5866	0.06593	1.29299	-0.0406
6.46927	3.17813	6.47347	-0.45379		2.58827	-0.18577	1.29404	0.39135		2.58827	0.05557	1.29383	-0.03999
6.47347	3.06281	6.47767	-0.6067		2.58993	-0.18762	1.29488	0.39227		2.58993	0.04773	1.29466	-0.0394
6.4776	2.95665	6.4818	-0.53688		2.5916	-0.19225	1.29571	0.39286		2.5916	0.05234	1.29549	-0.03884
6.4818	2.86413	6.486	-0.62489		2.59327	-0.18888	1.29654	0.38589		2.59327	0.05644	1.29633	-0.03829
6.48593	2.80125	6.49013	-0.51276		2.59493	-0.1733	1.29738	0.38804		2.59493	0.05525	1.29716	-0.03777
6.49013	2.71204	6.49433	-0.57728		2.5966	-0.17572	1.29821	0.39563		2.5966	0.08554	1.29799	-0.03727
6.49427	2.62956	6.49847	-0.50726		2.59827	-0.1726	1.29904	0.39388		2.59827	0.08505	1.29883	-0.03679
6.49847	2.55763	6.50267	-0.52771		2.59993	-0.17564	1.29988	0.3917		2.59993	0.08212	1.29966	-0.03633
6.5026	2.50759	6.5068	-0.54716		2.6016	-0.18074	1.30071	0.39194		2.6016	0.09021	1.30049	-0.0359
6.5068	2.43483	6.511	-0.62918		2.60327	-0.17486	1.30154	0.38748		2.60327	0.09933	1.30133	-0.0355
6.51093	2.36749	6.51513	-0.5657		2.60493	-0.15285	1.30238	0.38731		2.60493	0.08573	1.30216	-0.03511
6.51513	2.30868	6.51933	-0.56167		2.6066	-0.16677	1.30321	0.39234		2.6066	0.07872	1.30299	-0.03475
6.51927	2.26599	6.52347	-0.47184		2.60827	-0.19241	1.30404	0.39512		2.60827	0.06889	1.30383	-0.03441
6.52347	2.20563	6.52767	-0.65505		2.60993	-0.18244	1.30488	0.39524		2.60993	0.08428	1.30466	-0.03409
6.5276	2.1504	6.5318	-0.59646		2.6116	-0.14654	1.30571	0.39208		2.6116	0.09422	1.30549	-0.03379
6.5318	2.10278	6.536	-0.52192		2.61327	-0.14879	1.30654	0.39146		2.61327	0.09604	1.30633	-0.03351
6.53593	2.07047	6.54013	-0.59395		2.61493	-0.14586	1.30738	0.39182		2.61493	0.099	1.30716	-0.03324
6.54013	2.02182	6.54433	-0.62912		2.6166	-0.17093	1.30821	0.3918		2.6166	0.09069	1.30799	-0.03299
6.54427	1.97657	6.54847	-0.55146		2.61827	-0.15866	1.30904	0.3912		2.61827	0.07145	1.30883	-0.03275
6.54847	1.93671	6.55267	-0.69755		2.61993	-0.15515	1.30988	0.38865		2.61993	0.08485	1.30966	-0.03253
6.5526	1.91076	6.5568	-0.59818		2.6216	-0.16659	1.31071	0.38908		2.6216	0.0954	1.31049	-0.03231
6.5568	1.87098	6.561	-0.67628		2.62327	-0.16203	1.31154	0.38923		2.62327	0.07694	1.31133	-0.0321
6.56093	1.83259	6.56513	-0.67647		2.62493	-0.16295	1.31238	0.3873		2.62493	0.06129	1.31216	-0.03189
6.56513	1.7973	6.56933	-0.65739		2.6266	-0.16373	1.31321	0.38178		2.6266	0.07089	1.31299	-0.03169
6.56927	1.77205	6.57347	-0.68332		2.62827	-0.1722	1.31404	0.38417		2.62827	0.07381	1.31383	-0.03149
6.57347	1.73919	6.57767	-0.61683		2.62993	-0.15592	1.31488	0.38722		2.62993	0.07659	1.31466	-0.03129
6.5776	1.70819	6.5818	-0.59677		2.6316	-0.18782	1.31571	0.38631		2.6316	0.07935	1.31549	-0.03108
6.5818	1.68065	6.586	-0.75029		2.63327	-0.18236	1.31654	0.38436		2.63327	0.07606	1.31633	-0.03087
6.58593	1.66335	6.59013	-0.62238		2.63493	-0.18398	1.31738	0.38459		2.63493	0.09342	1.31716	-0.03065
6.59013	1.63319	6.59433	-0.64073		2.6366	-0.17977	1.31821	0.38458		2.6366	0.07862	1.31799	-0.03042
6.59427	1.60302	6.59847	-0.56037		2.63827	-0.18408	1.31904	0.38674		2.63827	0.05439	1.31883	-0.03017
6.59847	1.5742	6.6026	-0.63792		2.63993	-0.18158	1.31988	0.38911		2.63993	0.0566	1.31966	-0.02992
6.6026	1.54943	6.6068	-0.54923		2.6416	-0.17658	1.32071	0.39507		2.6416	0.0827	1.32049	-0.02965
6.6068	1.51679	6.61093	-0.70612		2.64327	-0.16631	1.32154	0.3921		2.64327	0.0845	1.32133	-0.02936
6.61093	1.48496	6.61513	-0.66455		2.64493	-0.17315	1.32238	0.39579		2.64493	0.08853	1.32216	-0.02905
6.61513	1.45504	6.61927	-0.62494		2.6466	-0.17575	1.32321	0.39511		2.6466	0.07044	1.32299	-0.02873
6.61927	1.43113	6.62347	-0.64452		2.64827	-0.17213	1.32404	0.39144		2.64827	0.07653	1.32383	-0.02838
6.62347	1.40328	6.6276	-0.72542		2.64993	-0.17606	1.32488	0.39042		2.64993	0.05585	1.32466	-0.02801
6.6276	1.37703	6.6318	-0.53826		2.6516	-0.16708	1.32571	0.39303		2.6516	0.06617	1.32549	-0.02763
6.6318	1.35343	6.63593	-0.62779		2.65327	-0.16325	1.32654	0.39683		2.65327	0.05474	1.32633	-0.02722
6.63593	1.33345	6.64013	-0.5721		2.65493	-0.1981	1.32738	0.39317		2.65493	0.07402	1.32716	-0.02679
6.64013	1.31044	6.64427	-0.57684		2.6566	-0.22077	1.32821	0.39164		2.6566	0.05299	1.32799	-0.02634
6.64427	1.29046	6.64847	-0.56034		2.65827	-0.20322	1.32904	0.39032		2.65827	0.05529	1.32883	-0.02587
6.64847	1.27435	6.6526	-0.60592		2.65993	-0.19018	1.32988	0.38802		2.65993	0.05377	1.32966	-0.02538
6.6526	1.26432	6.6568	-0.55231		2.6616	-0.17167	1.33071	0.38818		2.6616	0.04165	1.33049	-0.02488
6.6568	1.24943	6.66093	-0.66613		2.66327	-0.18898	1.33154	0.38841		2.66327	0.07641	1.33133	-0.02436
6.66093	1.23684	6.66513	-0.52818		2.66493	-0.17894	1.33238	0.39152		2.66493	0.08316	1.33216	-0.02383
6.66513	1.2272	6.66927	-0.59017		2.6666	-0.16653	1.33321	0.39506		2.6666	0.09392	1.33299	-0.02329
6.66927	1.21997	6.67347	-0.52008		2.66827	-0.17217	1.33404	0.39662		2.66827	0.08889	1.33383	-0.02275
6.67347	1.20967	6.6776	-0.58367		2.66993	-0.17841	1.33488	0.39264		2.66993	0.06078	1.33466	-0.0222
6.6776	1.20193	6.6818	-0.52726		2.6716	-0.17006	1.33571	0.39201		2.6716	0.0681	1.33549	-0.02165
6.6818	1.19712	6.68593	-0.59414		2.67327	-0.18299	1.33654	0.39498		2.67327	0.06089	1.33633	-0.02111
6.68593	1.195	6.69013	-0.55111		2.67493	-0.17752	1.33738	0.39523		2.67493	0.05812	1.33716	-0.02058
6.69013	1.18914	6.69427	-0.5728		2.6766	-0.16461	1.33821	0.39061		2.6766	0.08175	1.33799	-0.02006
6.69427	1.18485	6.69847	-0.53899		2.67827	-0.1689	1.33904	0.38836		2.67827	0.07597	1.33883	-0.01956
6.69847	1.18228	6.7026	-0.56145		2.67993	-0.17324	1.33988	0.38566		2.67993	0.09527	1.33966	-0.01909
6.7026	1.17696	6.7068	-0.52643		2.6816	-0.18674	1.34071	0.38569		2.6816	0.09857	1.34049	-0.01864
6.7068	1.17376	6.71093	-0.61207		2.68327	-0.17598	1.34154	0.38407		2.68327	0.07818	1.34133	-0.01822
6.71093	1.17395	6.71513	-0.45512		2.68493	-0.18177	1.34238	0.38376		2.68493	0.06557	1.34216	-0.01785
6.71513	1.17744	6.71927	-0.61069		2.6866	-0.16993	1.34321	0.38037		2.6866	0.08135	1.34299	-0.01751
6.71927	1.1792	6.72347	-0.42526		2.68827	-0.16176	1.34404	0.38151		2.68827	0.07562	1.34383	-0.01722
6.72347	1.18189	6.7276	-0.49405		2.68993	-0.18929	1.34488	0.38236		2.68993	0.06119	1.34466	-0.01697
6.7276	1.18809	6.7318	-0.48563		2.6916	-0.18681	1.34571	0.38324		2.6916	0.07175	1.34549	-0.01679
6.7318	1.19741	6.73593	-0.57847		2.69327	-0.18116	1.34654	0.38465		2.69327	0.06911	1.34633	-0.01665
6.73593	1.19874	6.74013	-0.41967		2.69493	-0.16614	1.34738	0.37813		2.69493	0.0681	1.34716	-0.01658
6.74013	1.20735	6.74427	-0.5419		2.6966	-0.16227	1.34821	0.37197		2.6966	0.09026	1.34799	-0.01657
6.74427	1.22237	6.74847	-0.42184		2.69827	-0.18266	1.34904	0.36959		2.69827	0.06602	1.34883	-0.01662
6.74847	1.24297	6.7526	-0.4638		2.69993	-0.19135	1.34988	0.3618		2.69993	0.06127	1.34966	-0.01674
6.7526	1.25608	6.7568	-0.2901		2.7016	-0.17223	1.35071	0.35751		2.7016	0.05846	1.35049	-0.01692
6.7568	1.27664	6.76093	-0.44957		2.70327	-0.18456	1.35154	0.35615		2.70327	0.05871	1.35133	-0.01717
6.76093	1.30468	6.76513	-0.28555		2.70493	-0.17446	1.35238	0.35457		2.70493	0.06105	1.35216	-0.01748
6.76513	1.33885	6.76927	-0.32965		2.7066	-0.19828	1.35321	0.35242		2.7066	0.065	1.35299	-0.01786
6.76927	1.36276	6.77347	-0.34111		2.70827	-0.18294	1.35404	0.3503		2.70827	0.05032	1.35383	-0.01829
6.77347	1.39865	6.7776	-0.37812		2.70993	-0.18465	1.35488	0.35309		2.70993	0.05994	1.35466	-0.01879
6.7776	1.44346	6.7818	-0.28583		2.7116	-0.18246	1.35571	0.35427		2.7116	0.05834	1.35549	-0.01934
6.7818	1.49527	6.78593	-0.39645		2.71327	-0.18054	1.35654	0.35164		2.71327	0.07227	1.35633	-0.01994
6.78593	1.52517	6.79013	-0.31136		2.71493	-0.17617	1.35738	0.34588		2.71493	0.05584	1.35716	-0.02059
6.79013	1.57147	6.79427	-0.32963		2.7166	-0.18354	1.35821	0.34098		2.7166	0.05494	1.35799	-0.02128
6.79427	1.63059	6.79847	-0.32907		2.71827	-0.19253	1.35904	0.33873		2.71827	0.06402	1.35883	-0.02201
6.79847	1.69959	6.8026	-0.34923		2.71993	-0.19201	1.35988	0.33659		2.71993	0.08119	1.35966	-0.02277
6.8026	1.75289	6.8068	-0.18953		2.7216	-0.17455	1.36071	0.33993		2.7216	0.06688	1.36049	-0.02355
6.8068	1.82738	6.81093	-0.19173		2.72327	-0.18113	1.36154	0.33616		2.72327	0.05688	1.36133	-0.02435
6.81093	1.91477	6.81513	-0.14544		2.72493	-0.17129	1.36238	0.33751		2.72493	0.06115	1.36216	-0.02516
6.81513	2.0114	6.81927	-0.1669		2.7266	-0.18957	1.36321	0.33911		2.7266	0.07629	1.36299	-0.02597
6.81927	2.08482	6.82347	-0.01216		2.72827	-0.20365	1.36404	0.34314		2.72827	0.08518	1.36383	-0.02678
[truncated: 37,479 more rows]

## Sheet: Figure S3
Figure S3d		Figure S3e		Figure S3f
[truncated: 101 more rows]

## Sheet: Figure S4
Figure S4a					Figure S4b					Figure S4c
[truncated: 38 more rows]

[truncated: 25 more sheets: Figure S5, Figure S6, Figure S7, Figure S8, Figure S9, Figure S10, Figure S13, Figure S14, Figure S15, Figure S16, Figure S18, Figure S19, Figure S20, Figure S21, Figure S22, Figure S23, Figure S25, Figure S26, Figure S27, Figure S28 …]
